# Supplementary material for: Leukodystrophy-associated POLR3A mutations down-regulate the RNA polymerase III transcript and important regulatory RNA BC200
Source: J Biol Chem. 2019 Mar 21;294(18):7445–59. doi: 10.1074/jbc.RA118.006271 (PMC6509492; doi:10.1074/jbc.RA118.006271)
Supplement: Supporting Information [file supp_RA118.006271_141325_2_supp_296209_pnx8q1.xlsx]

## Sheet: Description
Supplementary Tables
Table S1: ChIP-seq Pol III occupancy scores for all known Pol III target genes in control and mutant cell lines
Table S2: Differential expression analysis of small RNA-seq data in clones C1 to C3 and M1 to M3
Table S3: Differential expression analysis of small RNA-seq data in triplicates of clones C3 and M2
Table S4: Differential expression analysis of RNA-seq data in clones C1 to C3 and M1 to M3
Table S5: Characteristics of patient-derived fibroblasts used in this study
Table S6: Differential expression analysis of RNA-seq data in patient-derived fibroblasts
Table S7: Differential expression analysis of RNA-seq data in MO3.13 WT, POLR3A-M852V and BC200-KO cells
Table S8: Differential abundance analysis of SILAC data for all detected protein groups
Table S9: Combined analysis of RNA-seq and SILAC data in MO3.13 WT, POLR3A-M852V and BC200-KO cells
Table S10: Primers and oligonucleotides used in this study

## Sheet: Table S1
Table S1. ChIP-seq analysis of known Pol III target loci (based on Renaud et al. Genome Res, 24:37-51, 2014). Pol III occupancy scores are represented for each sample
Features	C2	C3	M3	M2
HTR044912.1.482(+)|+|chr1	4.23076	3.23459	4.04897	5.43428
OTHER	3.78618	3.469	1.9338	2.99026
OTHER2|(RP3TR2)	0.542124	1.13379	3.12192	0.458199
blat|5S_rRNA-related	5.69557	6.06193	5.63272	6.2589
blat|5S_rRNA-related_dup1	5.44259	6.21129	5.96159	6.00701
blat|5S_rRNA-related_dup2	5.80904	6.1971	5.92929	5.88967
blat|5S_rRNA-related_dup3	6.1951	5.88306	6.30424	5.86683
blat|5S_rRNA-related_dup4	6.32241	6.18505	5.76657	6.23942
blat|5S_rRNA-related_dup5	6.16934	6.39779	5.85883	6.81491
RN5S|(5S_rRNA)	6.05375	6.36841	5.63881	5.92996
RN5S|(5S_rRNA)_dup1	5.71452	5.92509	5.93775	6.14674
RN5S|(5S_rRNA)_dup2	5.39621	5.49691	5.18687	5.79259
RN5S|(5S_rRNA)_dup3	5.60804	5.78018	5.76474	5.65445
RN5S|(5S_rRNA)_dup4	5.83127	5.78997	5.88643	5.89561
RN5S|(5S_rRNA)_dup5	6.29452	5.72602	5.73023	5.78246
RN5S|(5S_rRNA)_dup6	6.12694	6.11257	6.32221	6.52755
RN5S|(5S_rRNA)_dup7	6.5352	5.69668	5.84986	6.56317
RN5S|(5S_rRNA)_dup8	5.83622	5.96593	5.3552	5.47185
RN5S|(5S_rRNA)_dup9	5.84526	5.86542	5.60513	5.44621
RN5S|(5S_rRNA)_dup10	6.05413	6.21274	5.92016	5.96807
NM_175876|EXOC8(-)|+|chr1	1.56578	0.956119	1.09554	3.24192
NM_018269|ADI1(-)|+|chr2	2.25305	1.90874	1.33585	0.972331
BC200|chr2	5.97419	4.42142	4.21228	8.23735
NM_144716|CCDC12(-)|+|chr3	1.25019	0.117236	3.41032	1.84552
AluSx_SINE_Alu|+|chr3	6.83425	9.30166	6.71156	8.16064
FLAM_C_SINE_Alu	2.10817	2.14343	4.11887	1.64946
GABRB1_Intronic(AluSp)	2.90616	1.45878	2.14763	4.42616
LNX1_Intronic(Alu_FLAM_C)	1.11647	2.15258	0.90945	3.42375
AluSx_SINE_Alu|+|chr4	1.90435	1.72636	1.08854	2.70649
HVG2|(hsa-mir-886)	2.69437	1.13396	2.31159	1.38651
VTRNA1-1|(HVG-1)	9.18701	8.57718	11.4317	9.28949
VTRNA1-2|(HVG-2)	9.55686	9.61694	8.40411	10.6491
VTRNA1-3|(HVG-3)	11.0769	8.67337	8.7385	10.8392
AluSq_SINE_Alu|+|chr5	6.57346	6.25585	6.46461	6.90869
MIRb_SINE_MIR	1.19327	1.58839	2.12958	2.14079
AluSq_SINE_Alu|+|chr6	2.35233	3.26477	1.82287	4.5234
7SK_RNA	8.45186	9.47454	8.84684	8.39656
hY5_RNA	8.97587	8.38796	7.48319	9.47666
hY4_RNA	8.63462	8.71032	9.58088	9.59548
hY3_RNA	7.65386	7.71156	8.17435	7.29627
hY1_RNA	8.39274	9.18457	9.64222	8.34728
OTHER_10|+|chr8	7.60346	6.85544	6.96258	8.16932
HUERS-P1_LTR_ERV1	2.57497	2.14525	1.01947	1.55642
RNaseMRP_RNA	7.98692	9.67354	9.01677	7.75368
5S_rRNA-related	4.12619	4.33825	4.70007	4.85618
MIR_SINE_MIR	5.44085	4.68606	6.49189	6.76471
RNU6ATAC	8.10571	9.16883	7.30286	8.812
NM_014915|ANKRD26(-)|+|chr10	-0.458612	1.1331	2.01254	2.29211
AluSx_SINE_Alu	4.20811	-0.630106	1.59625	1.43144
AluSp_SINE_Alu|+|chr10	3.20146	3.47409	1.25937	3.39558
AluSp_SINE_Alu|+|chr10_dup1	8.24972	7.85568	4.64801	5.96958
OTHER1|(RP3TR1)	10.2891	9.56615	8.34045	8.48421
tRNA-derived	7.77191	11.043	10.4665	11.369
PDS5B_Intronic|AluSx	0.875693	1.65342	2.32836	0.879216
RNaseP_RNA	5.6491	7.49454	7.80672	5.05373
U6-7	7.60287	8.02692	6.72841	7.88645
U6-8	9.49155	9.57328	9.83203	6.92796
RN7SL1|(SRP_RNA)	7.23589	7.90326	7.12212	8.06907
RN7SL3|(SRP_RNA)	3.59217	3.26997	3.29305	3.75607
RN7SL2|(SRP_RNA)	7.36672	7.39372	8.31762	8.07222
U6-1	7.68571	8.63695	7.90611	7.25559
POLR3E_Intronic|MIR_repeat	8.18028	9.35094	8.22728	9.59279
RUNDC2C_Intronic|AluSg	2.61536	1.80784	2.25566	2.65487
TOM1L2_Intronic	6.3458	6.63659	6.90737	6.81215
AluJb_SINE_Alu	6.35275	6.48335	6.42887	6.81484
HTR015644.17.711(-)|+|chr17	6.32529	3.0494	1.84363	3.70671
SRP_RNA-related	4.43082	3.76623	2.38825	1.04991
U6-9	8.05636	10.5847	8.27022	7.66521
U6-2	9.08798	9.56975	9.02736	7.82579
AluJb_SINE_Alu|+|chr19	0.913723	1.91838	1.13444	2.08625
SNAR-A12|SNAR-A13	7.10246	6.60076	6.57553	6.508
SNAR-A1|SNAR-A2	6.55115	7.8502	7.86104	7.1631
SNAR-A3-A11|SNAR-A14	8.59571	8.09928	7.85199	7.05917
SNAR-A1|SNAR-A2_dup1	7.55954	8.08414	6.8344	6.9754
SNAR-A12|SNAR-A13_dup1	5.60493	6.90886	5.82021	6.37843
SNAR-A3-A11|SNAR-A14_dup1	6.20276	7.99528	7.08364	7.46037
SNAR-A3-A11|SNAR-A14_dup2	7.52017	7.11712	6.57797	6.78291
SNAR-A3-A11|SNAR-A14_dup3	6.24413	8.28098	7.50923	6.73557
SNAR-A3-A11|SNAR-A14_dup4	6.77851	7.21998	6.97228	7.08883
SNAR-A3-A11|SNAR-A14_dup5	8.16755	7.66507	7.03053	6.87106
SNAR-A3-A11|SNAR-A14_dup6	6.80105	7.78062	6.58623	7.41141
SNAR-A3-A11|SNAR-A14_dup7	8.10249	6.86797	6.60944	8.07777
SNAR-A3-A11|SNAR-A14_dup8	6.45026	6.99301	6.94755	6.98343
SNAR-A3-A11|SNAR-A14_dup9	6.63987	6.44502	6.45301	7.12787
Alu_SINE_Alu|+|chr19	4.98192	5.55807	5.10135	6.65401
AluJo_SINE_Alu|+|chr20	1.14419	2.05391	2.44859	2.3626
MER41B-int_LTR_ERV1	4.15302	3.72368	3.4501	4.36512
nm-tRNA-Tyr-GTA-chr1-125	0.0188225	-0.719338	0.824926	-0.595868
tRNA-Und-NNN-chr1-1	1.02814	2.37774	0.861729	2.21841
tRNA-Und-NNN-4-1	2.61686	0.48723	3.07486	1.70847
tRNA-Asn-GTT-5-1	4.49233	2.5869	2.91836	3.66995
tRNA-Asn-GTT-18-1	3.25447	2.31443	2.05566	2.62591
tRNA-Glu-TTC-4-1	7.16602	7.85901	6.74568	7.76108
tRNA-Gly-CCC-1-1	9.06274	9.35644	9.19235	10.5961
tRNA-Val-CAC-11-1	8.41774	9.04113	8.39524	8.65092
tRNA-Gly-CCC-4-1	9.54545	9.81739	9.41256	9.16505
tRNA-Val-CAC-10-1	4.39744	4.25232	5.21351	4.28281
tRNA-Gly-CCC-5-1	8.00114	7.11417	7.38539	7.46773
tRNA-Val-CAC-11-2	9.21897	8.37874	8.37661	7.96931
tRNA-Gly-CCC-1-2	9.0736	8.82197	10.6899	7.7615
tRNA-Glu-TTC-3-1	7.83627	8.02585	7.44299	7.87137
tRNA-Asn-GTT-13-1	2.3298	2.67766	3.66538	2.30429
tRNA-Asn-GTT-4-1	6.15355	5.87577	5.51403	5.89436
tRNA-Thr-CGT-chr1-116	1.10712	1.13379	1.99103	1.29383
tRNA-Lys-CTT-12-1	1.32498	1.6061	2.68741	0.474943
tRNA-Lys-CTT-7-1	3.20294	2.34839	0.826824	2.08607
tRNA-Cys-GCA-7-1	8.34406	5.49193	6.38968	5.2391
tRNA-Arg-TCT-1-1	10.0196	9.48608	8.15494	8.53341
nm-tRNA-Tyr-ATA-chr1-10	1.47001	3.17645	1.85867	3.87024
tRNA-Asn-GTT-21-1	0.288508	0.447182	3.94932	2.29231
tRNA-Asn-GTT-16-1	1.73002	1.13365	2.00712	2.77602
tRNA-Asn-GTT-10-1	6.86023	3.16719	2.95404	4.32747
tRNA-Asn-GTT-11-1	4.28623	1.60083	3.68671	0.974156
tRNA-Asn-GTT-16-2	3.62204	1.36109	0.692566	1.55667
tRNA-Asn-GTT-14-1	1.35058	1.82043	1.22739	2.77602
tRNA-Asn-GTT-16-3	2.44605	3.54835	0.432162	0.84733
tRNA-Gln-CTG-8-1	3.83849	4.05505	3.24877	4.31353
tRNA-Gln-CTG-8-2	4.43277	4.34246	4.62456	5.3535
tRNA-Asn-GTT-20-1	1.31891	1.87848	1.07794	2.61432
tRNA-Lys-CTT-2-1	8.87879	9.34112	9.27863	9.23001
tRNA-His-GTG-1-1	8.64549	7.61426	7.24777	9.79477
tRNA-Gly-TCC-2-1	9.84039	10.879	9.16397	12.1493
tRNA-Glu-CTC-1-1	8.87565	12.1488	8.80064	8.96593
tRNA-Gly-CCC-chr1-15	-0.125338	2.14799	3.51011	-0.026092
tRNA-Gln-CTG-3-1	7.29158	9.21438	7.15667	7.05377
tRNA-Asn-GTT-9-1	8.31917	7.46445	7.51809	9.73071
tRNA-Gln-CTG-10-1	2.83794	1.68147	3.05877	2.80931
tRNA-His-GTG-1-2	1.61453	0.908733	1.81497	3.19135
tRNA-Gly-CCC-chr1-18	1.54412	2.46948	0.935421	2.82774
tRNA-Gln-CTG-3-2	8.10407	10.1889	6.90514	9.17531
tRNA-Asn-GTT-9-2	8.13118	8.06585	7.45738	8.48777
tRNA-Gly-CCC-chr1-100	1.23598	2.46948	1.88012	2.05831
tRNA-Asn-ATT-1-1	1.7669	1.87611	2.98105	2.31472
tRNA-Gln-CTG-4-1	9.91249	8.76214	8.8562	8.71353
tRNA-His-GTG-1-3	4.87794	8.23161	4.94915	5.72346
tRNA-His-GTG-1-4	4.99698	6.04405	3.5461	6.72755
tRNA-Glu-TTC-6-1	4.72269	3.96083	4.3446	5.08542
tRNA-Gln-CTG-7-1	1.56578	4.14106	2.32274	1.6343
tRNA-Gln-CTG-9-1	6.69634	6.06129	4.26444	8.3617
tRNA-Asn-GTT-16-4	0.0251301	0.314062	2.22347	2.29173
tRNA-Asn-GTT-7-1	7.62604	9.89849	7.35028	8.73243
tRNA-Asn-GTT-2-1	8.81932	8.17888	7.40546	8.54443
tRNA-Asn-GTT-3-1	8.61575	8.80023	8.62317	9.85948
tRNA-Asn-GTT-3-2	9.31613	8.23194	9.28331	10.4667
tRNA-Gln-CTG-11-1	3.51684	4.91444	4.81801	3.57836
tRNA-His-GTG-2-1	-0.197508	2.52488	2.9876	0.167105
tRNA-Glu-TTC-7-1	1.02685	2.62929	3.41032	3.7709
tRNA-Gln-CTG-4-2	5.58655	6.22231	6.49225	6.48075
tRNA-Asn-GTT-22-1	2.83896	3.81526	1.95124	2.3626
tRNA-Asn-GTT-6-1	8.99058	9.62218	10.1986	8.86927
tRNA-Glu-TTC-10-1	2.00871	1.95855	2.81655	3.06969
tRNA-Asn-GTT-15-1	2.30707	3.23598	1.37107	2.33641
tRNA-Val-CAC-8-1	8.87745	8.98428	9.55361	10.1957
tRNA-Val-CAC-4-1	8.8104	7.68965	9.08718	7.78593
tRNA-Asn-GTT-12-1	4.12152	2.31952	2.93814	1.55622
tRNA-Asn-GTT-16-5	1.83715	1.57881	3.12192	0.781422
tRNA-Asn-GTT-11-2	2.14591	3.39376	1.59323	1.38754
tRNA-Glu-TTC-8-1	1.8629	3.415	1.92496	3.09597
tRNA-Asn-GTT-19-1	4.43082	1.95327	2.50288	0.635161
tRNA-Phe-GAA-10-1	2.20023	1.49044	2.91241	1.61512
tRNA-Gly-CCC-6-1	8.3336	9.49984	8.1815	9.59651
tRNA-Val-CAC-5-1	6.7686	7.57922	6.8934	7.75915
tRNA-Asn-GTT-8-1	3.16079	3.54835	2.59094	2.84462
tRNA-Ala-AGC-20-1	3.94463	1.50013	0.784298	1.29383
tRNA-iMet-CAT-1-1	8.57335	8.98513	9.03448	8.83647
tRNA-Arg-TCT-4-1	5.2612	7.37717	4.35865	5.86143
tRNA-Val-CAC-1-1	9.01796	8.87516	10.0643	8.02877
tRNA-Und-NNN-3-1	5.54813	6.14787	7.15571	5.14602
tRNA-Glu-TTC-4-2	10.6643	10.8446	7.54355	8.42507
tRNA-Asn-GTT-2-2	9.97698	8.82118	10.3318	9.49365
tRNA-Gly-TCC-4-1	4.62646	5.22432	4.13969	6.23287
tRNA-Asp-GTC-2-1	7.23074	8.24147	7.26682	9.10284
tRNA-Leu-CAG-1-1	5.23579	6.41938	4.57323	5.31963
tRNA-Gly-GCC-1-1	7.72593	8.47947	7.92347	7.74868
tRNA-Glu-CTC-1-2	8.3272	8.84133	9.1675	8.42859
tRNA-Gly-TCC-2-2	7.02995	6.10499	6.89086	5.99868
tRNA-Asp-GTC-2-2	8.18109	7.93232	7.65507	6.69608
tRNA-Leu-CAG-1-2	5.95608	6.99764	5.1621	5.18165
tRNA-Gly-GCC-1-2	7.72295	7.80386	8.17374	7.20374
tRNA-Glu-CTC-1-3	8.73834	8.45175	7.71244	8.3152
tRNA-Gly-TCC-2-3	7.3548	6.87671	5.71075	6.60462
tRNA-Asp-GTC-2-3	7.57136	7.77685	8.14878	6.6412
tRNA-Leu-CAG-1-3	5.02063	5.87504	5.67515	4.84003
tRNA-Gly-GCC-1-3	7.49573	8.19528	7.15535	8.20795
tRNA-Glu-CTC-1-4	7.70355	9.33485	8.96186	8.96234
tRNA-Gly-TCC-2-4	7.08922	7.62689	6.04512	6.06759
tRNA-Asp-GTC-2-4	7.13398	7.12965	6.88846	6.91121
tRNA-Leu-CAG-1-4	5.75478	6.32342	5.6185	6.05604
tRNA-Gly-GCC-1-4	7.47468	7.59999	7.00154	8.24802
tRNA-Glu-CTC-1-5	7.91263	9.71127	8.26779	7.99299
tRNA-Gly-TCC-2-5	5.93918	7.29418	5.93575	6.70843
tRNA-Asp-GTC-2-5	6.70462	8.1789	7.06611	8.62212
tRNA-Leu-CAG-1-5	5.71814	5.33909	5.23723	4.8895
tRNA-Gly-GCC-4-1	3.94079	2.31443	2.70624	1.70811
tRNA-Gly-GCC-2-1	8.49844	9.18678	8.26918	8.83077
tRNA-Leu-CAG-1-6	7.99629	11.568	7.23672	9.47421
tRNA-Gly-TCC-2-6	8.92329	9.16285	8.45746	9.12955
tRNA-Asn-GTT-1-1	9.35316	8.57567	9.12817	8.66171
tRNA-Leu-CAA-6-1	3.22063	3.71457	3.81576	4.15521
tRNA-Glu-TTC-5-1	8.49188	8.18098	8.35161	9.05744
tRNA-Asn-GTT-17-1	10.5873	8.93043	7.64465	8.79813
tRNA-Lys-CTT-13-1	2.20072	1.72519	2.17667	3.54898
tRNA-Pro-CGG-1-1	10.606	8.41351	8.09504	8.39554
tRNA-Pro-AGG-2-1	8.83427	10.0333	8.00593	8.30364
tRNA-Lys-TTT-3-1	11.6878	10.1476	9.09563	9.5917
tRNA-Lys-TTT-3-2	8.63194	9.88298	7.90565	9.47109
tRNA-Lys-TTT-8-1	2.61576	2.79704	1.39036	1.67164
tRNA-Thr-TGT-2-1	7.71401	9.23685	10.1962	10.7777
nm-tRNA-Tyr-ATA-chr1-51	2.1771	1.25034	0.603094	1.64925
nmt-tRNA-Pro-TGG-1-1	0.442927	2.31952	1.23966	1.09721
tRNA-Leu-CAA-4-1	8.53065	10.2309	8.31159	10.2252
tRNA-Glu-CTC-2-1	8.2734	10.4551	9.90449	9.50694
tRNA-Gly-CCC-7-1	4.00228	3.32158	3.49676	4.31979
tRNA-Tyr-GTA-2-1	8.84164	8.55925	7.65047	10.9098
tRNA-Ala-AGC-8-1	8.61756	9.41613	7.93486	8.62605
tRNA-Leu-AAG-5-1	2.03018	2.87355	1.58822	1.84562
tRNA-Ile-TAT-2-1	9.99231	8.46804	9.11265	8.31731
tRNA-Gln-TTG-5-1	2.93946	0.86688	2.44859	2.14016
tRNA-Gly-CCC-2-1	11.4089	9.32656	9.28257	9.57249
tRNA-Val-TAC-chr2-6	0.219197	0.712288	1.01312	2.5547
nmt-tRNA-Gln-TTG-3-1	3.73777	1.55791	3.65056	1.35047
nm-tRNA-Tyr-GTA-chr2-23	1.61403	1.72812	1.33585	0.336479
tRNA-Thr-GGA-chr2-22	4.12552	1.13239	1.68913	2.5547
nmt-tRNA-Gln-TTG-7-1	1.16601	2.2363	0.997876	2.14016
nm-tRNA-Tyr-NNN-chr2-20	1.35106	0.831057	1.01312	0.973358
nmt-tRNA-Ser-TGA-1-1	1.02685	0.52839	1.15013	2.96567
tRNA-Glu-TTC-1-1	7.60287	8.28629	7.94478	10.5353
nmt-tRNA-Ser-TGA-2-1	1.61428	3.68797	2.68883	1.43144
nm-tRNA-Tyr-NNN-chr2-8	1.19814	2.33508	2.57371	0.651944
nmt-tRNA-Gln-TTG-9-1	1.02685	1.55791	0.477979	1.43144
nm-tRNA-Tyr-GTA-chr2-10	-0.571517	0.697333	2.16019	2.77373
tRNA-Ala-CGC-3-1	8.63648	9.9589	7.67802	9.11497
tRNA-Gly-GCC-2-2	11.2565	8.91953	9.92082	9.23851
nm-tRNA-Tyr-GTA-chr2-12	1.02766	0.659582	-0.171246	1.97087
tRNA-Glu-TTC-9-1	4.44792	4.10541	4.85576	3.81101
tRNA-Tyr-ATA-1-1	-0.654706	1.13389	1.58822	3.42706
tRNA-Gln-CTG-16-1	1.61443	2.2363	2.11686	3.24192
tRNA-Lys-TTT-15-1	2.20072	2.48968	3.27331	1.55667
tRNA-Sup-CTA-2-1	4.03791	1.90874	0.603094	2.5547
tRNA-Lys-TTT-chr3-2	1.44355	1.30662	0.467375	0.458199
tRNA-Cys-GCA-25-1	2.73155	3.2215	3.16911	2.17227
tRNA-Arg-ACG-2-1	8.76479	10.3744	8.17993	11.5532
nmt-tRNA-Gln-TTG-4-1	0.76248	0.314062	2.76109	1.97063
tRNA-Cys-GCA-6-1	8.72087	8.22697	8.38635	10.1244
tRNA-Cys-GCA-9-1	9.75972	8.03345	10.3002	11.1462
tRNA-Val-AAC-1-1	8.75116	8.33298	7.65535	8.41352
tRNA-Asp-GTC-6-1	0.389677	3.54835	2.9876	3.28661
tRNA-Arg-NNN-chr4-5	1.61403	2.79578	2.57371	2.77373
tRNA-Gln-TTG-6-1	2.93821	0.936622	2.44859	2.29242
tRNA-Cys-GCA-2-1	8.36671	6.80926	8.96558	8.50025
nm-tRNA-Tyr-GTA-chr4-1	0.441834	1.25075	1.85867	0.651944
nmt-tRNA-Leu-TAA-1-1	4.6237	3.22059	0.425901	1.97063
tRNA-Lys-CTT-9-1	1.029	1.1341	1.7161	2.72475
tRNA-Leu-CTA-chr5-1	1.61443	0.781442	2.27295	0.557951
tRNA-Cys-GCA-chr5-2	-0.110488	1.27327	0.752718	-0.608523
tRNA-Asp-GTC-5-1	1.47001	0.781442	1.11534	3.08454
tRNA-Gln-CTG-13-1	1.29184	2.33508	0.603094	1.55642
tRNA-Cys-ACA-1-1	3.61853	2.57245	1.51599	2.5541
tRNA-Und-NNN-chr5-4	1.19814	1.30662	1.01606	1.7082
tRNA-Val-CAC-1-2	8.18236	7.87529	8.55926	9.91712
tRNA-Leu-AAG-1-1	8.82138	8.94532	9.07167	8.80886
tRNA-Leu-AAG-1-2	7.2363	7.991	8.47428	7.65
tRNA-Val-CAC-1-3	8.14029	9.28714	9.02324	9.29473
tRNA-Val-AAC-1-2	7.16957	6.77729	7.1382	6.98688
tRNA-Leu-AAG-7-1	3.10615	4.8665	3.94945	4.0737
tRNA-Val-AAC-1-3	8.46615	8.79051	8.31984	11.2328
tRNA-Val-CAC-1-4	9.67906	11.0068	8.50157	8.13585
tRNA-Leu-AAG-1-3	7.36672	10.6587	7.57381	8.38204
tRNA-Leu-AAG-2-1	9.98357	8.35969	10.6738	10.0977
tRNA-Val-AAC-2-1	9.23315	9.41167	8.30411	10.0292
tRNA-Pro-TGG-3-1	8.55004	11.54	8.08838	10.6006
tRNA-Thr-TGT-6-1	8.57952	8.40881	8.8976	8.77317
tRNA-Ala-TGC-3-1	8.5565	9.81426	8.58626	9.68967
tRNA-Lys-CTT-2-2	9.18946	8.89655	7.86801	9.13165
tRNA-Val-AAC-1-4	9.13593	9.64208	8.71129	8.20278
tRNA-Lys-CTT-2-3	9.51192	8.72497	8.76027	9.72188
tRNA-Val-CAC-1-5	8.44091	8.74724	8.23891	8.90884
tRNA-Gln-CTG-1-1	4.69595	3.16065	3.38037	4.7453
tRNA-iMet-CAT-1-2	8.53308	8.14106	8.90155	11.3833
tRNA-Arg-TCG-4-1	7.56183	6.85371	8.61176	7.90422
tRNA-Ser-GCT-6-1	7.10984	7.48845	6.76522	9.85253
tRNA-Gln-TTG-3-1	7.10939	6.36442	6.31718	6.5689
tRNA-Gln-TTG-3-2	10.1024	7.92323	7.09441	7.90439
tRNA-Ser-TGA-3-1	8.59825	7.36854	8.67771	9.24662
tRNA-iMet-CAT-1-3	7.61532	8.86676	9.12817	9.90174
tRNA-Trp-CCA-3-1	6.30667	4.43935	4.67968	3.81745
tRNA-Arg-TCG-2-1	8.83433	8.66838	8.96104	6.95538
tRNA-Ser-AGA-2-1	9.42709	10.0256	8.8066	9.09208
tRNA-Arg-ACG-1-1	8.35595	8.27431	8.563	8.59497
tRNA-iMet-CAT-1-4	9.24456	9.16719	9.09521	8.55109
tRNA-Trp-CCA-3-2	8.42148	10.4984	6.60953	9.86913
tRNA-Leu-CAG-1-7	9.93787	9.25365	9.18486	9.45474
tRNA-Thr-AGT-2-1	8.50648	9.14965	9.72848	9.33849
tRNA-Arg-ACG-1-2	9.64991	9.41326	8.26881	9.16641
tRNA-Val-CAC-1-6	9.2647	11.0283	7.37399	8.3377
tRNA-Ala-CGC-1-1	9.12736	8.18501	7.43402	8.45562
tRNA-Ile-AAT-5-1	7.93407	9.78764	9.31684	8.27459
tRNA-Pro-AGG-2-2	9.23609	9.76339	9.32516	7.88422
tRNA-Lys-CTT-2-4	9.47919	9.27276	8.59486	9.15576
tRNA-Tyr-GTA-1-1	8.84405	8.19179	8.0983	6.45218
tRNA-Ala-AGC-11-1	8.20752	8.39288	8.73163	8.21132
tRNA-Tyr-GTA-8-1	7.74829	7.50132	7.14545	6.77856
tRNA-Tyr-GTA-3-1	8.27034	8.81885	7.94672	8.85037
tRNA-Tyr-GTA-6-1	8.09603	8.85578	8.45252	8.63641
tRNA-Ala-AGC-14-1	4.98889	6.22216	4.16685	5.22298
tRNA-Ala-AGC-12-1	4.4912	3.08208	2.4551	3.40726
tRNA-Ala-AGC-10-1	4.11825	3.59129	3.3553	5.6512
tRNA-Met-CAT-5-1	3.38815	3.36939	3.05182	3.04098
tRNA-Ala-AGC-13-1	4.23025	5.29924	5.08689	3.8611
tRNA-Ile-AAT-7-1	3.42401	2.85398	2.58517	0.97192
tRNA-Ala-AGC-18-1	6.65249	5.66858	6.15908	8.3163
tRNA-Ala-AGC-9-1	2.03014	3.81526	0.824831	3.42706
tRNA-Met-CAT-4-1	7.24929	9.2913	7.1396	7.10469
tRNA-Ile-AAT-6-1	1.61202	0	-0.961725	0
tRNA-Ala-AGC-21-1	1.61353	1.75601	2.2788	2.96567
tRNA-Met-CAT-4-2	7.5891	9.36557	6.92935	7.82018
tRNA-Met-CAT-4-3	8.80502	9.23092	8.0103	8.32951
tRNA-Ala-AGC-9-2	1.73002	4.32344	3.3791	1.97087
tRNA-Ala-AGC-18-2	7.80163	6.89509	7.00379	7.84954
tRNA-Ile-AAT-7-2	2.98556	2.85398	2.7121	2.77678
tRNA-Ala-AGC-12-2	4.71481	4.41571	3.64864	4.26589
tRNA-Ile-TAT-2-2	9.00673	7.74598	7.1716	7.17712
tRNA-Pro-CGG-2-1	9.49223	8.67548	8.14556	10.2673
tRNA-Ser-GCT-1-1	1.6146	1.25075	1.59323	2.55501
tRNA-Val-CAC-9-1	4.49233	2.89899	5.44749	6.59046
tRNA-His-GTG-1-5	6.92734	8.65406	6.23987	8.43517
tRNA-Thr-AGT-6-1	8.02139	6.612	8.56324	10.7801
tRNA-Ile-AAT-5-2	7.74772	10.6556	9.10962	9.42528
tRNA-Val-CAC-6-1	2.2935	3.48607	2.32274	3.24192
tRNA-Ser-CGA-2-1	6.14054	6.01861	4.62865	4.35223
tRNA-Arg-ACG-2-2	8.63574	8.70814	8.38789	8.28109
tRNA-Arg-ACG-2-3	7.32486	8.93204	8.25804	7.93337
tRNA-Leu-TAA-4-1	7.38373	9.16438	8.83739	8.57041
tRNA-Val-AAC-5-1	7.61756	9.8621	9.21041	7.71327
tRNA-Ile-AAT-5-3	6.28984	6.68051	8.00844	6.6233
tRNA-Ile-AAT-chr6-37	2.2935	1.03989	1.01484	1.29359
tRNA-Ile-AAT-9-1	1.39887	3.32592	1.93652	0.486787
tRNA-Ile-AAT-3-1	6.82946	7.80289	4.80503	5.40325
tRNA-Val-CAC-2-1	10.1632	8.02457	8.42297	11.2003
tRNA-Ile-AAT-10-1	1.22169	3.68797	2.21165	2.29211
tRNA-Val-TAC-4-1	6.33581	5.81808	5.97588	7.42126
tRNA-Ser-ACT-1-1	9.34106	11.145	8.47281	9.14582
tRNA-Gln-CTG-5-1	8.10678	8.52817	7.23278	8.14419
tRNA-Ser-GCT-2-1	8.17387	7.43538	8.2001	8.14253
tRNA-Thr-CGT-6-1	4.17437	3.77539	5.36157	4.41284
tRNA-iMet-CAT-1-5	8.70065	11.43	7.80764	8.33874
tRNA-Lys-TTT-6-1	10.1154	7.69693	8.47199	8.74305
tRNA-Ser-AGA-2-2	8.81316	9.34243	6.97205	10.938
tRNA-Asp-GTC-2-6	9.4049	8.31801	8.81509	8.20929
tRNA-Ser-AGA-2-3	8.15155	7.41729	9.8648	7.36061
tRNA-Ser-AGA-2-4	9.96369	8.68335	7.60163	8.10413
tRNA-Asp-GTC-2-7	7.208	7.46691	6.61848	9.76488
tRNA-Ser-TGA-4-1	7.21631	8.4187	8.41311	8.6484
tRNA-Gln-CTG-1-2	8.87654	9.09743	9.01862	7.60807
tRNA-Ser-AGA-3-1	5.64715	5.10162	4.94451	6.34404
tRNA-Ser-AGA-1-1	8.46392	8.24698	7.02661	7.10256
tRNA-Ser-TGA-2-1	8.66652	8.44939	8.41946	8.63197
tRNA-Gln-CTG-2-1	10.1754	9.44132	9.09844	9.04573
tRNA-Ser-AGA-4-1	7.121	8.09084	8.03302	7.06084
tRNA-Arg-TCT-5-1	1.35129	1.41691	3.04974	1.73678
tRNA-Lys-TTT-9-1	7.73557	6.00158	5.79172	8.80628
tRNA-Asp-GTC-3-1	8.81726	9.35655	8.23358	7.52044
tRNA-Lys-TTT-4-1	8.73601	9.56544	9.20256	8.00792
tRNA-iMet-CAT-1-6	10.0993	8.34006	8.8492	9.17786
tRNA-Leu-CAA-3-1	7.36448	8.12926	8.22531	7.96386
tRNA-Leu-CAA-2-1	11.2419	9.55035	8.13612	8.93181
tRNA-Thr-CGT-5-1	7.17367	7.56931	8.29712	6.66203
tRNA-Ile-TAT-2-3	8.19427	9.58743	7.36661	8.76008
tRNA-Val-AAC-3-1	10.2932	8.95437	8.78309	9.11561
tRNA-Phe-GAA-7-1	3.35834	0.714092	1.87662	0.97288
tRNA-Ile-AAT-8-1	7.71709	9.80633	6.69385	6.06259
tRNA-Arg-ACG-2-4	7.20333	6.69434	8.65665	6.70328
tRNA-Ser-CGA-3-1	7.46852	9.58514	8.51814	8.24598
tRNA-Val-AAC-4-1	3.52361	1.61154	1.90454	3.75047
tRNA-Thr-AGT-2-2	7.97897	7.67292	8.0492	9.17359
tRNA-Ile-AAT-2-1	8.70328	10.15	7.84143	8.96417
tRNA-Leu-TAA-2-1	7.11566	8.38587	7.36699	7.39521
tRNA-Thr-AGT-4-1	6.21437	6.66456	6.46696	6.84868
tRNA-Val-CAC-7-1	1.98427	1.35894	2.25451	3.5536
tRNA-Val-AAC-1-5	8.4258	10.5406	8.09838	9.95196
tRNA-iMet-CAT-2-1	5.76717	5.80509	6.79818	6.0832
tRNA-Gln-CTG-6-1	7.88152	9.0426	7.70764	8.77818
tRNA-Gln-TTG-3-3	7.05455	9.60747	8.60698	8.29085
tRNA-iMet-CAT-1-7	9.2822	8.12504	7.41461	9.36843
tRNA-Gly-GCC-2-3	8.35613	9.093	9.62348	10.2103
tRNA-Ser-GCT-5-1	8.24201	8.73411	8.17635	8.79103
tRNA-Thr-TGT-1-1	8.32596	9.01152	8.6083	7.62277
tRNA-Leu-AAG-4-1	5.63473	3.8303	2.51822	4.29012
tRNA-Thr-CGT-1-1	8.13748	7.59665	7.04702	7.99625
tRNA-Ile-TAT-3-1	5.6835	4.85543	5.06942	5.68055
tRNA-Arg-TCG-5-1	8.20359	9.11355	8.76867	8.51582
tRNA-Gln-TTG-2-1	8.40173	7.51501	9.13673	8.43011
tRNA-Ser-GCT-4-1	8.46098	8.20725	10.2712	10.352
tRNA-Ala-AGC-3-1	9.6453	6.99507	7.40817	8.47036
tRNA-Ala-TGC-9-1	7.27827	5.52713	5.04422	6.32303
tRNA-Ala-TGC-2-1	8.20573	9.22297	7.82334	9.27389
tRNA-Thr-CGT-3-1	9.25426	7.62971	7.38585	7.58834
tRNA-Ala-AGC-4-1	10.335	8.492	8.46423	9.24829
tRNA-Ala-CGC-2-1	8.92608	9.5589	8.83355	8.97722
tRNA-Lys-TTT-13-1	3.93823	6.70635	5.55459	5.30616
tRNA-Ala-CGC-5-1	8.93514	6.20772	6.02767	7.31929
tRNA-Ala-AGC-5-1	6.2112	6.82977	5.67678	6.52815
tRNA-Ala-AGC-7-1	7.30171	7.73364	6.71646	6.45682
tRNA-Thr-AGT-3-1	7.98513	9.5227	8.9828	8.79517
tRNA-Phe-GAA-11-1	8.10634	5.26091	5.69743	6.74901
tRNA-Ala-CGC-4-1	7.70845	7.9708	9.59429	11.1086
tRNA-Val-AAC-6-1	8.63833	7.26709	7.59714	8.60419
tRNA-Arg-CCG-1-1	7.00142	7.69455	8.34593	8.62815
tRNA-Lys-TTT-7-1	10.0046	9.58038	9.72397	8.47706
tRNA-Ala-TGC-6-1	7.21991	7.52395	6.85752	8.25143
tRNA-Phe-GAA-6-1	-0.197508	0.539119	0.924105	-0.233117
tRNA-Phe-GAA-5-1	6.05437	5.85272	7.09602	6.00746
tRNA-Ala-AGC-23-1	2.98556	2.31952	1.13444	2.6707
tRNA-Ala-TGC-1-1	7.51247	8.62911	8.31417	8.09584
tRNA-Phe-GAA-1-1	7.90587	6.77223	8.14664	7.13336
tRNA-Ala-AGC-1-1	7.72874	8.52715	7.48758	8.41954
tRNA-Ala-TGC-7-1	8.56692	7.90413	9.26381	7.4012
tRNA-Phe-GAA-3-1	9.2615	9.47394	9.08198	8.97543
tRNA-Ala-AGC-6-1	9.04284	8.19988	10.0026	7.46169
tRNA-Ala-TGC-5-1	8.6012	8.22857	7.62688	9.16559
tRNA-Phe-GAA-4-1	4.7349	2.41811	4.9476	3.02893
tRNA-Ala-ATC-chr6-102	2.61625	1.55791	2.80712	1.55635
tRNA-Ala-AGC-2-1	11.6002	10.6911	9.5946	9.45394
tRNA-Ala-AGC-2-2	9.73393	9.37599	7.94947	9.10898
tRNA-Arg-CCG-1-2	7.82744	10.2467	8.75693	9.07692
tRNA-Leu-CAA-1-1	9.23081	10.5461	8.88293	8.82926
tRNA-Leu-CAA-1-2	8.80678	8.02838	8.32077	9.17911
tRNA-Gln-CTG-1-3	8.15416	9.65148	8.47525	9.52597
tRNA-Leu-AAG-2-2	6.99563	9.16216	8.04161	7.02638
tRNA-Met-CAT-3-1	7.45647	8.17645	8.17491	8.91553
tRNA-Lys-TTT-3-3	9.70001	8.75283	8.45094	9.50998
tRNA-Met-CAT-3-2	7.79193	8.62657	8.29359	8.41677
tRNA-Phe-GAA-1-2	8.31578	8.70428	8.58971	7.38342
tRNA-Glu-CTC-1-6	9.37152	9.41642	8.3848	9.42629
tRNA-Leu-AAG-3-1	2.74688	3.2851	2.1135	3.4712
tRNA-Ala-AGC-22-1	1.02886	4.14106	1.0063	4.13284
tRNA-Ala-AGC-19-1	2.73155	2.66076	2.813	5.45344
tRNA-Ile-AAT-1-1	1.70771	2.2838	1.81497	0.77987
tRNA-Ala-AGC-13-2	5.64953	4.505	3.56927	3.09352
tRNA-Met-CAT-7-1	1.27719	1.36109	1.36614	1.04221
tRNA-Ala-AGC-12-3	3.61643	6.02671	1.41669	2.62247
tRNA-Ala-AGC-17-1	2.30343	2.27107	2.32274	2.8575
tRNA-Ala-AGC-16-1	2.703	2.43366	3.54304	3.13971
tRNA-Leu-TAA-5-1	1.54412	2.98174	0.90945	2.14052
tRNA-Phe-GAA-8-1	0.87688	2.67594	1.01914	2.15841
tRNA-Glu-CTC-1-7	10.5524	8.55181	11.0778	8.47409
tRNA-Gly-GCC-6-1	3.28105	2.07064	1.18653	1.48605
tRNA-Leu-TAA-1-1	11.2523	9.03869	8.13554	8.05198
tRNA-Gln-TTG-4-1	2.49001	2.73776	2.51822	4.84914
tRNA-Ile-AAT-chr6-83	1.44433	1.3286	2.09438	2.19277
nmt-tRNA-Val-TAC-1-1	0.935588	-1.77638	2.00173	0.610088
tRNA-Val-AAC-chr6-84	2.69437	2.14525	0.935421	3.49111
nmt-tRNA-Gln-TTG-13-1	2.03024	1.73108	1.17972	1.35047
nm-tRNA-Tyr-GTA-chr7-1	0.288508	1.1331	2.00712	1.19448
tRNA-Trp-CCA-chr7-31	1.44355	2.62929	2.73686	3.54898
nm-tRNA-Tyr-GTA-chr7-2	0.442927	0.437735	1.41906	2.21841
tRNA-Lys-CTT-chr7-30	0.961992	1.60083	1.11534	2.05819
tRNA-Trp-CCA-5-1	5.36133	3.8303	4.11368	5.81937
tRNA-Pro-AGG-2-3	8.39972	10.2575	9.27097	9.51192
tRNA-Arg-CCT-4-1	9.23169	9.28316	7.61249	8.16075
nm-tRNA-Tyr-GTA-chr7-6	1.90444	1.03989	1.85084	3.7709
nmt-tRNA-Gln-TTG-2-1	0.805824	1.90874	1.39036	1.70847
tRNA-Cys-GCA-1-1	6.0784	5.80332	6.07704	7.5599
tRNA-Cys-GCA-9-2	7.16186	7.57791	6.25473	6.99166
tRNA-Cys-GCA-13-1	7.41014	5.85476	5.79614	7.35706
tRNA-Tyr-GTA-11-1	1.95603	1.35894	3.85644	2.41111
tRNA-Cys-GCA-18-1	6.71244	4.8126	6.9236	4.56979
tRNA-Cys-GCA-10-1	7.49961	4.30662	5.40489	6.25925
tRNA-Cys-GCA-chr7-25	1.02886	0.415326	1.49698	-0.151813
tRNA-Cys-GCA-11-1	2.22294	2.63397	2.41562	5.31922
tRNA-Cys-GCA-16-1	5.54292	6.21145	3.89181	4.76583
tRNA-Cys-GCA-22-1	4.04956	4.36873	2.57368	4.30558
tRNA-Tyr-GTA-10-1	2.98556	1.99841	2.27295	2.08631
tRNA-Cys-GCA-15-1	3.60079	4.13655	2.23032	4.33386
tRNA-Cys-GCA-3-1	3.92211	4.94148	2.76054	5.31363
tRNA-Cys-GCA-23-1	6.47794	6.69738	5.46788	5.17236
tRNA-Cys-GCA-20-1	3.60469	4.83175	5.53199	4.37527
tRNA-Ser-AGA-5-1	3.57126	4.25996	4.5688	4.71693
tRNA-Cys-GCA-19-1	1.90435	3.08238	1.77639	3.02802
tRNA-Cys-GCA-9-3	7.71601	9.25807	7.97229	8.47513
tRNA-Cys-GCA-12-1	9.43501	7.99827	7.75736	9.93882
tRNA-Cys-GCA-21-1	8.73215	7.13596	7.15133	8.26991
tRNA-Cys-GCA-17-1	8.21387	9.87562	8.53449	11.6741
tRNA-Cys-GCA-9-4	7.5648	7.1854	7.47006	9.10898
tRNA-Glu-CTC-5-1	2.03041	0.862199	1.33111	3.87024
tRNA-Tyr-GTA-9-1	3.03541	3.93223	1.68913	-0.0216871
tRNA-Tyr-GTA-5-1	9.40417	7.42645	8.89603	8.53785
tRNA-Tyr-GTA-5-2	8.20338	8.59505	7.91807	7.97694
tRNA-Ala-AGC-8-2	8.39979	7.8498	8.77701	8.68867
tRNA-Gly-TTG-chr8-10	2.35434	2.19107	0.500901	2.96567
tRNA-Ser-AGA-2-5	8.98026	7.86626	8.4611	10.948
tRNA-Und-NNN-2-1	2.35277	0.342294	0.601325	2.42887
nm-tRNA-Tyr-GCA-chr8-6	2.03015	3.93223	3.75717	1.19448
tRNA-Met-CAT-1-1	9.59127	9.74029	10.9339	9.99084
nm-tRNA-Tyr-GTA-chr8-7	2.35316	1.4662	0.0199865	0.460008
nm-tRNA-Tyr-GTA-chr9-10	1.61428	1.51753	3.41032	0.84733
tRNA-His-GTG-1-6	6.18103	5.94603	5.36262	7.7547
tRNA-iMet-CAT-3-1	0.0251301	1.45958	1.87662	2.47237
tRNA-Asp-GTC-4-1	2.61871	2.16191	1.0063	2.96567
nm-tRNA-Tyr-ATA-chr9-2	2.35277	2.87355	0.597805	0.972331
tRNA-Gln-CAG-chr9-3	2.83973	1.60083	2.25451	-0.43874
nm-tRNA-Tyr-GTA-chr9-4	3.49621	1.55791	1.41906	2.55229
tRNA-Arg-TCG-6-1	2.1771	4.63089	2.25084	1.87789
tRNA-Leu-CAG-chr9-7	0.248475	0.437735	0.0194098	-0.608523
tRNA-Arg-TCT-3-1	6.54115	6.70161	7.93555	7.15084
tRNA-Ile-GAT-1-1	4.28623	2.48968	3.53543	1.87793
tRNA-Ile-GAT-chrX-9	3.03541	1.96509	1.73961	1.38754
tRNA-Ile-GAT-1-2	2.03041	2.19107	3.27331	1.97063
tRNA-Ile-GAT-chrX-7	2.35434	1.75601	2.54	-0.0192497
tRNA-Ile-GAT-1-3	3.20589	-2.08714	1.01056	2.29057
tRNA-Ile-GAT-chrX-5	1.61202	2.52488	1.01484	3.28661
tRNA-Val-TAC-1-2	7.87469	8.88116	9.28103	9.11357
tRNA-Cys-GCA-chrX-3	1.48845	2.02529	1.85867	0.48804
nmt-tRNA-Gln-TTG-1-1	1.27719	1.2873	2.11686	1.17329
nmt-tRNA-Leu-TAA-4-1	0.487161	2.37774	1.59625	3.6642
tRNA-Val-TAC-3-1	8.02182	7.2318	8.05108	9.76791
nmt-tRNA-Gln-CTG-1-1	1.90435	1.96509	2.22347	1.47409
tRNA-Asn-GTT-2-3	8.24	9.67306	7.92664	8.84582
tRNA-Pro-GGG-1-1	3.28105	0.539119	0.752718	1.29429
tRNA-Leu-CAA-7-1	4.46056	1.9475	1.92227	2.92387
tRNA-Ser-TGA-1-1	9.60723	7.45549	8.03736	9.77253
nm-tRNA-Tyr-GTA-chr10-3	1.61453	-0.00280651	1.01484	1.33427
tRNA-Leu-CAA-5-1	2.67491	2.33581	3.16911	4.11124
tRNA-Cys-GCA-chr11-21	0.935588	1.96509	0.794326	-0.0248311
tRNA-Ala-TGC-8-1	1.12842	3.02377	2.09438	1.70847
tRNA-Lys-CTT-15-1	3.35834	4.04042	1.27524	0.975746
tRNA-Val-TAC-1-1	9.21339	7.81201	10.4928	9.99926
tRNA-Val-TAC-2-1	8.27813	8.02219	8.7217	7.839
tRNA-Arg-TCT-3-2	8.65539	8.19757	9.35747	6.9972
tRNA-Leu-TAA-3-1	8.11638	9.06545	10.2679	8.08475
tRNA-Lys-TTT-5-1	8.10034	9.03789	10.2577	7.70101
tRNA-Phe-GAA-1-3	7.72608	7.89003	8.51561	9.77453
tRNA-Lys-TTT-3-4	8.39159	9.5041	9.87445	9.10334
tRNA-Phe-GAA-2-1	9.74515	8.47583	7.572	9.86066
tRNA-Ser-GCT-3-1	8.64272	9.80449	8.43103	8.05773
tRNA-Und-NNN-chr11-14	3.49621	1.60083	2.00173	2.38506
tRNA-Pro-AGG-2-4	9.40223	8.64476	10.903	9.32647
tRNA-Pro-TGG-2-1	8.85673	8.20078	9.42134	10.6658
nm-tRNA-SerTGA-AGA-chr11-8	2.35434	1.4662	3.53543	2.77373
nm-tRNA-Tyr-ATA-chr11-9	0.0263674	1.55791	2.89472	1.55741
tRNA-Ser-AGA-6-1	4.36034	2.02529	2.17667	2.29211
tRNA-Leu-TAA-chr11-12	2.25305	0.117236	3.75717	4.48599
tRNA-Lys-TTT-2-1	7.13837	6.37593	5.87857	6.58947
tRNA-Lys-TTT-11-1	2.61625	1.40056	2.01037	2.29242
nmt-tRNA-Gln-TTG-6-1	1.44355	0.641823	0.692566	1.84552
tRNA-Ser-CGA-4-1	7.9144	8.93374	8.7409	9.20755
tRNA-Cys-GCA-chr12-13	0.164976	1.73108	0.146363	0.262939
tRNA-Gln-CTG-12-1	2.67491	4.82491	1.59323	2.47237
tRNA-Asp-GTC-2-8	8.49835	9.05982	7.92724	10.2622
tRNA-Asp-GTC-1-1	8.70559	9.11648	9.48045	9.54164
tRNA-Trp-CCA-4-1	10.903	8.92284	8.60456	7.46771
tRNA-Ala-TGC-3-2	9.37907	8.82723	7.59038	11.8635
tRNA-Asp-GTC-2-9	8.50513	11.9521	9.80773	9.66762
tRNA-Phe-GAA-1-4	9.1416	9.7468	8.25852	9.64909
tRNA-Asp-GTC-2-10	10.305	9.54384	8.45754	9.39396
tRNA-Ala-TGC-4-1	10.1636	9.46411	8.15023	10.9979
tRNA-Ile-AAT-11-1	2.20035	1.52972	1.41906	1.84552
tRNA-Asn-GTT-2-4	10.5232	8.51976	8.2241	8.04252
tRNA-Glu-TTC-1-2	8.3222	11.3309	7.33839	8.31134
tRNA-Glu-CTC-3-1	4.40429	4.53125	4.16727	7.66825
tRNA-Glu-TTC-2-1	11.1545	9.32522	9.35132	9.1905
tRNA-Phe-GAA-1-5	11.4572	7.9928	6.89559	9.50994
tRNA-Pro-AGG-2-5	7.49711	10.0487	7.06377	9.0865
tRNA-Leu-AAG-2-3	7.71039	9.92938	8.40753	8.59755
tRNA-Pro-AGG-2-6	8.72816	9.40307	8.38097	9.19722
tRNA-Thr-TGT-3-1	7.70726	8.31504	8.74371	10.7865
tRNA-Leu-TAG-2-1	9.56357	9.75416	9.12718	10.7665
tRNA-Thr-TGT-4-1	9.0031	9.81823	7.85137	8.74564
tRNA-Pro-TGG-1-1	7.91495	8.55174	7.82226	8.92841
tRNA-Tyr-GTA-5-3	7.32293	8.30262	7.49538	8.53732
tRNA-Tyr-GTA-4-1	8.87478	7.69123	8.50556	9.35279
tRNA-Tyr-GTA-7-1	3.9058	4.30889	3.7526	3.06969
tRNA-Tyr-GTA-5-4	8.7917	8.98862	7.67681	8.44869
tRNA-Leu-TAG-4-1	1.29184	0.805893	1.33585	2.19277
tRNA-Thr-TGT-5-1	8.46829	11.0917	10.5661	6.20217
tRNA-Tyr-GTA-5-5	8.30298	8.73286	8.00863	9.30592
tRNA-Pro-TGG-3-2	9.88836	9.19778	7.83005	7.93861
tRNA-Arg-ACG-1-3	8.78289	9.4393	9.05585	11.5095
tRNA-Glu-TTC-11-1	0.613403	2.67594	1.91424	1.55691
nm-tRNA-Tyr-GTA-chr14-8	2.35258	0.121115	1.0177	0.77987
tRNA-Lys-CTT-1-1	9.59827	8.93604	8.87022	8.80899
tRNA-Cys-GCA-8-1	10.3646	10.1977	7.7095	8.60866
tRNA-Lys-TTT-14-1	3.86484	4.44087	3.98588	3.70549
tRNA-Ala-AGC-15-1	7.65707	8.43522	7.82232	9.27533
tRNA-Unt-NNN-chr14-11	1.87791	0.659582	1.51599	2.5547
tRNA-Ile-AAT-5-4	8.14897	8.178	8.33911	8.50498
tRNA-Glu-TTC-2-2	8.45102	10.0013	8.06104	9.67778
tRNA-Ser-GCT-4-2	9.86216	9.58594	10.151	9.78898
tRNA-His-GTG-1-7	9.58744	8.89	9.80436	10.4155
tRNA-His-GTG-1-8	8.73809	9.62084	7.54381	8.63104
tRNA-His-GTG-1-9	9.16276	9.82551	7.76851	8.49718
tRNA-Gln-CTG-1-4	9.62174	9.91058	8.49168	9.80267
tRNA-Lys-CTT-16-1	2.35238	3.76623	4.7552	3.02893
tRNA-Lys-CTT-1-2	9.02629	10.2387	9.56068	9.15518
tRNA-Cys-GCA-5-1	6.36344	7.34486	6.90419	5.73589
tRNA-Arg-TCG-1-1	10.0391	8.93864	8.33662	9.25504
tRNA-Tyr-GTA-12-1	0.196848	4.14106	2.80712	1.35047
tRNA-Lys-CTT-chr15-5	1.3919	2.26955	2.59094	1.87793
tRNA-Gly-CCC-2-2	8.83888	10.1346	9.79158	11.2352
tRNA-Lys-CTT-chr16-1	1.29247	2.39819	1.97558	1.8641
tRNA-Arg-CCG-1-3	7.92139	9.9036	9.12394	11.6037
tRNA-Arg-CCT-3-1	7.64685	8.6283	9.23912	8.99024
tRNA-Lys-CTT-3-1	8.67623	9.07074	9.18858	9.22063
tRNA-Pro-TGG-3-3	8.63214	8.28629	6.9362	10.4395
tRNA-Pro-AGG-3-1	3.20195	1.97765	1.59323	0.904805
tRNA-Lys-CTT-8-1	2.73155	1.19341	2.58517	0.972027
tRNA-Pro-CGG-1-2	6.95761	9.14336	7.05189	6.97734
tRNA-Lys-CTT-2-5	7.59343	9.7719	8.45699	9.10625
tRNA-Lys-CTT-5-1	5.69778	7.66603	4.48959	6.38743
tRNA-Pro-AGG-2-7	8.21499	8.87735	8.19055	8.25987
tRNA-Pro-TGG-3-4	8.7934	7.83319	8.16713	7.4053
tRNA-Pro-TGG-3-5	5.73242	5.28196	6.67791	7.20913
tRNA-Pro-AGG-2-8	8.31794	9.53874	9.83046	9.01212
tRNA-Lys-CTT-4-1	8.63625	9.21423	8.31206	7.30534
tRNA-Pro-AGG-1-1	8.58625	8.1491	8.99153	8.04861
tRNA-Arg-CCT-5-1	5.78065	4.5393	5.80483	4.72408
tRNA-Lys-CTT-14-1	7.61379	7.39322	5.85356	6.40542
nmt-tRNA-Gln-TTG-5-1	2.14591	1.72812	0.889722	2.55519
tRNA-Thr-CGT-2-1	8.53989	8.39359	9.46205	8.48351
tRNA-Leu-TAG-3-1	9.06338	10.279	9.87061	8.72516
tRNA-Leu-AAG-2-4	10.4107	8.81759	9.37745	10.0471
tRNA-Leu-CAG-2-1	9.16898	9.21348	9.52628	9.071
tRNA-Leu-CAG-2-2	10.2944	8.11184	9.23357	8.68584
tRNA-Gly-GCC-3-1	6.95036	10.0108	7.21325	7.41483
tRNA-Gly-GCC-2-4	9.24343	8.35447	6.66125	10.1783
tRNA-Gly-GCC-5-1	4.03791	2.82266	2.17667	1.68743
tRNA-Gly-GCC-2-5	4.77401	8.33614	5.4878	6.84863
tRNA-Met-CAT-2-1	8.57951	10.6683	8.07286	8.4435
tRNA-Lys-TTT-1-1	7.9543	8.50337	9.01211	9.02825
tRNA-Met-CAT-6-1	8.61632	8.62178	8.21508	8.40748
tRNA-Lys-TTT-3-5	10.0106	9.53666	11.7689	9.73716
tRNA-Gln-CTG-1-5	8.89802	7.80408	8.5256	8.57933
tRNA-Leu-TAG-1-1	8.47645	9.17854	8.92515	9.63496
tRNA-Arg-TCT-2-1	8.66088	10.2577	6.73471	9.41403
tRNA-Gly-GCC-2-6	8.33986	8.36924	7.84867	8.63737
tRNA-Ser-CGA-1-1	8.09516	8.16475	7.53388	7.57881
tRNA-Thr-AGT-5-1	8.81871	8.23637	9.36057	8.25164
tRNA-Trp-CCA-3-3	8.03261	8.98435	9.75651	6.21819
tRNA-Ser-GCT-4-3	9.42658	8.44328	9.01449	8.3721
tRNA-Thr-AGT-1-1	9.63394	8.7412	8.60781	7.86245
tRNA-Ile-AAT-5-5	9.32949	8.31075	8.87909	9.03366
tRNA-Trp-CCA-1-1	8.0072	7.02043	9.81232	7.68035
tRNA-Gly-TCC-3-1	9.05393	8.62715	7.61306	9.06289
tRNA-Asp-GTC-2-11	8.71214	11.896	10.3952	9.73709
tRNA-Pro-CGG-1-3	8.33856	7.80824	8.06478	8.81056
tRNA-Thr-AGT-1-2	9.2183	10.35	9.28655	9.16043
tRNA-Ser-AGA-2-6	11.4781	10.5895	7.79165	8.4973
tRNA-Ile-AAT-4-1	11.4257	8.37607	9.52725	9.06509
tRNA-Trp-CCA-2-1	9.34267	8.31127	10.0516	9.32338
nm-tRNA-Tyr-GTA-chr17-33	1.48845	1.03989	1.42873	1.97089
tRNA-Gly-CCC-3-1	3.93791	6.00899	6.75373	6.62423
nm-tRNA-Tyr-GTA-chr17-32	1.16601	1.88567	1.49698	1.35047
nmt-tRNA-Ser-TGA-3-1	0.349295	1.36109	3.85644	2.21841
tRNA-Thr-CGT-4-1	10.4854	11.7803	8.14735	11.7392
tRNA-Asn-GTT-2-5	8.95333	10.8334	7.59776	9.69461
tRNA-Cys-GCA-24-1	3.88931	3.71527	3.83621	4.16962
tRNA-Cys-GCA-14-1	7.4272	8.81239	7.65833	8.70082
tRNA-Cys-GCA-2-2	9.41363	8.66145	9.5266	8.70609
tRNA-Cys-GCA-4-1	8.19283	7.71757	9.51947	9.70564
tRNA-Cys-GCA-2-3	8.78888	11.6662	8.38781	10.0577
tRNA-Cys-GCA-2-4	8.58989	8.81523	10.5705	9.92398
tRNA-Val-TAC-chr17-24	-0.299794	3.81526	2.68883	1.77886
tRNA-SeC-TCA-3-1	1.53194	0.342294	1.59625	2.29242
tRNA-Gln-TTG-1-1	8.43595	8.52764	8.89699	9.96707
tRNA-Sup-TTA-1-1	0.179227	-0.925463	0.794326	2.38506
tRNA-Thr-AGT-7-1	0.67999	0.539119	3.53543	3.42375
tRNA-Arg-CCG-2-1	8.93498	8.48401	10.4974	10.2808
tRNA-Und-NNN-5-1	1.56019	1.72636	0.380814	1.16462
tRNA-Arg-CCT-1-1	7.82005	8.86124	7.56913	8.74567
tRNA-Arg-CCT-2-1	8.52429	7.46292	8.70808	10.0519
tRNA-Arg-TCG-3-1	9.59726	9.00364	8.57823	8.64608
tRNA-iMet-CAT-1-8	9.09921	9.3054	8.35073	9.28742
tRNA-Lys-CTT-6-1	-1.20419	1.72812	2.16019	1.1956
tRNA-Phe-GAA-1-6	9.35456	9.77241	9.10305	8.57101
tRNA-Asn-GTT-2-6	9.85898	9.94858	9.73526	8.88414
tRNA-Gly-TCC-1-1	8.95058	9.06914	8.8545	9.20876
tRNA-Val-CAC-3-1	9.1709	9.2501	9.06563	9.46577
tRNA-Thr-GGC-chr19-3	0.612995	0.542617	1.59323	1.07168
tRNA-Gln-CTG-chr19-4	1.69972	-0.108006	1.51599	0.2236
tRNA-Thr-AGT-1-3	8.53527	9.27098	9.5205	11.074
tRNA-Lys-CTT-10-1	1.68203	1.4792	2.88418	2.09192
tRNA-Und-NNN-10-1	1.78477	2.2838	0.301139	1.87788
tRNA-Ile-TAT-1-1	6.10006	7.70599	6.9876	8.89099
tRNA-Lys-TTT-10-1	4.12019	2.20271	2.37244	2.69834
tRNA-SeC-TCA-1-1	7.5762	7.67567	7.57692	8.86676
tRNA-Lys-TTT-12-1	3.30515	2.82266	3.84404	4.05577
tRNA-Lys-CTT-11-1	1.79532	3.63982	1.96952	1.64946
tRNA-Leu-AAG-6-1	1.61353	1.88567	2.25451	1.6343
nm-tRNA-Tyr-GTA-chr21-2	1.51471	2.02529	0.560255	0.167105
tRNA-Gly-GCC-1-5	7.45941	8.44613	10.3412	8.96384
tRNA-SeC-TCA-2-1	2.69437	0.708636	2.46562	1.55667
tRNA-Gly-CCC-8-1	0	0	0	0
tRNA-Asn-ATT-1-2	0	0	0	0

## Sheet: Table S2
Table S2. DESeq2 differential expression analysis of small RNA-seq data in clones C1 to C3 and M1 to M3. Genes with adjusted p-value < 0.05 are shown.
Gene	Mean Expression	log2 Fold Change	p-value	Adjusted p-value
tRNA-His-GTG-1-1	233.72	-0.87	1.45e-05	0.0374697
tRNA-Leu-CAA-3-1	1546.12	-0.87	2.68e-05	0.0374697
tRNA-Tyr-GTA-5-1	433.01	-0.81	2.34e-05	0.0374697
tRNA-Leu-AAG-4-1	25.43	-0.93	5.32e-05	0.05962
BCYRN1	100.26	-0.75	6.93e-05	0.0646885
tRNA-Ala-TGC-7-1	1181.9	-0.65	8.88e-05	0.0710886
tRNA-Ile-AAT-8-1	58.96	-0.83	0.000121073	0.0753615
tRNA-Ser-CGA-2-1	21.15	-0.89	0.000110673	0.0753615
tRNA-Pro-AGG-2-8	60.94	-0.83	0.000148152	0.0754498
tRNA-Tyr-GTA-5-4	45.65	-0.84	0.000143596	0.0754498
tRNA-Ile-TAT-2-3	385.05	-0.75	0.000226203	0.0974763
TRNAI6	385.05	-0.75	0.000226203	0.0974763
tRNA-Ala-AGC-8-2	29.15	-0.81	0.000303321	0.121372
tRNA-Val-TAC-4-1	52.46	-0.77	0.000347712	0.129859
tRNA-His-GTG-1-9	144.03	-0.71	0.000378896	0.132661
tRNA-Leu-CAA-1-2	334.55	-0.68	0.000431381	0.142153
RN7SL3	3815.42	-0.59	0.000965789	0.264685
RP11-242C19.2	32.9	0.75	0.000876563	0.264685
STX16	94.59	0.62	0.000911466	0.264685
tRNA-Arg-ACG-2-1	166.92	-0.66	0.00101313	0.264685
tRNA-Ile-TAT-2-2	26.77	-0.75	0.00108671	0.264685
TRNAI2	26.77	-0.75	0.00108671	0.264685
RN7SL2	6542.94	-0.57	0.00122324	0.285523
RN7SL5P	15093.7	-0.57	0.00130217	0.29179
tRNA-Asn-GTT-6-1	85.23	-0.64	0.00147616	0.307111
tRNA-Leu-CAA-1-1	1683.22	-0.6	0.0015754	0.307111
tRNA-Leu-CAA-2-1	105.77	-0.62	0.00158983	0.307111
tRNA-Tyr-GTA-4-1	145.92	-0.66	0.00156175	0.307111
ZNF586	22.65	0.72	0.00183121	0.341948
RN7SL1	15045.9	-0.55	0.00196046	0.352321
tRNA-Asn-GTT-4-1	26.67	-0.7	0.00207544	0.352321
tRNA-Cys-GCA-2-4	229.88	-0.6	0.00201701	0.352321
tRNA-Gln-TTG-2-1	113.24	-0.64	0.00241336	0.397637
tRNA-Ile-AAT-5-3	130.44	-0.65	0.00255051	0.408227
tRNA-Arg-TCT-3-2	122.28	-0.64	0.00282851	0.428252
ZNF542	31.31	0.69	0.00276643	0.428252
tRNA-Ala-CGC-5-1	44.6	-0.67	0.00306899	0.452433
tRNA-Tyr-GTA-3-1	53.87	-0.64	0.00325553	0.467627
AC074363.1	29.19	0.67	0.0039655	0.482929
tRNA-Glu-CTC-1-3	105.37	-0.61	0.003782	0.482929
tRNA-Leu-TAA-3-1	41.73	-0.63	0.00385063	0.482929
tRNA-Leu-TAG-1-1	100.94	-0.6	0.00370886	0.482929
tRNA-Lys-TTT-3-1	112.22	-0.63	0.00393771	0.482929
tRNA-Met-CAT-2-1	46.88	-0.63	0.00361395	0.482929
tRNA-Ser-AGA-2-5	40.03	-0.63	0.00348639	0.482929
U1	660.09	-0.55	0.0042307	0.504264
tRNA-Ala-CGC-2-1	58.56	-0.6	0.00437103	0.510135
RN7SL4P	277.53	-0.51	0.00462968	0.529296
SNORD118	831.3	0.44	0.00578765	0.531543
tRNA-Ala-TGC-1-1	33.83	-0.63	0.00527033	0.531543
tRNA-Ala-TGC-2-1	24.74	-0.63	0.00562542	0.531543
tRNA-Arg-CCT-3-1	117.36	-0.55	0.00521435	0.531543
tRNA-Arg-TCT-2-1	108.12	-0.58	0.00527708	0.531543
tRNA-Asn-GTT-10-1	177.75	-0.64	0.00476005	0.531543
tRNA-Asn-GTT-3-2	733.77	-0.51	0.00580904	0.531543
tRNA-Asp-GTC-2-8	25711.1	-0.56	0.00555227	0.531543
tRNA-Asp-GTC-3-1	4483.41	-0.56	0.00538391	0.531543
tRNA-Glu-TTC-4-1	591.1	-0.54	0.00590809	0.531543
tRNA-Leu-AAG-1-2	31.46	-0.64	0.0057709	0.531543
tRNA-Lys-TTT-6-1	80.51	-0.6	0.00597773	0.531543
tRNA-Lys-TTT-7-1	49.45	-0.62	0.00499108	0.531543
tRNA-Ser-AGA-2-4	27.8	-0.64	0.00592023	0.531543
tRNA-Ile-AAT-3-1	101.41	-0.58	0.00610515	0.534392
tRNA-Gln-CTG-9-1	94.65	-0.57	0.00652582	0.562425
tRNA-Glu-TTC-3-1	59.64	-0.56	0.00683022	0.571088
tRNA-Ile-AAT-5-2	51.97	-0.6	0.00681817	0.571088
tRNA-Ile-TAT-1-1	81.75	-0.6	0.00768875	0.633417
LINC00240	31.97	-0.6	0.00851363	0.662408
tRNA-Gln-CTG-6-1	38.94	-0.59	0.00834981	0.662408
tRNA-Lys-CTT-2-2	419.78	-0.51	0.00824086	0.662408
tRNA-Thr-CGT-4-1	61.11	-0.55	0.00844096	0.662408
MRFAP1L1	38.22	-0.57	0.00923263	0.67746
RP11-11N9.4	24.54	0.6	0.00906679	0.67746
SPINT2	75.22	0.53	0.00923613	0.67746
tRNA-Asn-GTT-2-1	650.5	-0.51	0.00887039	0.67746
tRNA-Thr-TGT-3-1	22.44	-0.6	0.00931175	0.67746
LINC00958	37.69	-0.59	0.0095309	0.684514
tRNA-Ser-CGA-3-1	72.7	-0.56	0.00997416	0.707282
ERVK3-1	59.37	0.53	0.0104822	0.734013
tRNA-His-GTG-1-7	217.42	-0.47	0.0108294	0.748965
ZNF331	53.41	0.53	0.0109846	0.750434
tRNA-Cys-GCA-21-1	31.25	-0.58	0.0114412	0.772209
BX322557.10	22.24	0.57	0.0132335	0.872166
tRNA-Ser-TGA-3-1	35.83	-0.55	0.0130835	0.872166
tRNA-Lys-CTT-4-1	781.62	-0.49	0.0134053	0.873215
LINC00511	55.51	0.53	0.0136292	0.877598
tRNA-Arg-CCG-2-1	58.43	-0.5	0.0142684	0.908315
tRNA-Ser-GCT-5-1	38.9	-0.55	0.0150759	0.947485
tRNA-Tyr-GTA-5-3	161.81	-0.56	0.015222	0.947485
tRNA-Pro-TGG-3-2	49.36	-0.55	0.0154674	0.952182

## Sheet: Table S3
Table S3. DESeq2 differential expression analysis of small RNA-seq data in triplicates of clones C3 and M2. Genes with adjusted p-value (FDR) < 0.05 are shown.
Gene	Mean Expression	log2 Fold Change	p-value	Adjusted p-value
LINC01036	74.6	3.72	5.9e-43	4.89e-39
RP6-99M1.2	110.71	2.98	4.48e-39	1.86e-35
RPPH1	5408.27	-1.24	1.19e-20	3.3e-17
RN7SL3	3075.79	-1.25	1.64e-20	3.4e-17
RN7SL5P	12462.4	-1.21	2.41e-20	3.99e-17
RN7SL2	5278.64	-1.23	5.15e-20	7.11e-17
RN7SL1	12320.1	-1.19	1.27e-19	1.5e-16
tRNA-Leu-CAA-3-1	705.3	-1.7	5.69e-18	5.89e-15
tRNA-Ala-TGC-6-1	179.39	-1.64	5.71e-17	5.26e-14
tRNA-Tyr-GTA-5-3	71.87	-2.02	1.24e-15	1.03e-12
AC074363.1	39.21	2.02	9.32e-15	7.02e-12
tRNA-Leu-AAG-1-1	764.62	-1.67	3.53e-14	2.44e-11
tRNA-Tyr-GTA-5-1	213.85	-1.54	4.48e-14	2.86e-11
tRNA-Ala-TGC-7-1	860.8	-1.21	6.74e-14	3.99e-11
tRNA-Ile-TAT-1-1	38.42	-1.87	3.41e-13	1.89e-10
tRNA-Gly-TCC-2-2	197.17	-1.44	1.06e-12	5.47e-10
TRNAI6	174.57	-1.55	1.21e-12	5.88e-10
RN7SL4P	230.52	-1.16	1.4e-12	6.09e-10
tRNA-Ile-TAT-2-3	174.39	-1.55	1.32e-12	6.09e-10
RP11-475O6.1	19.21	2.02	2.6e-11	1.08e-08
tRNA-His-GTG-1-1	108.5	-1.51	7.14e-11	2.82e-08
tRNA-Pro-AGG-2-8	35.47	-1.73	1.35e-10	5.09e-08
tRNA-Leu-CAA-1-2	176.19	-1.2	1.57e-10	5.66e-08
tRNA-Leu-CAA-1-1	839.2	-1.16	5.14e-10	1.78e-07
TSC22D3	104.26	1.24	7.75e-10	2.57e-07
tRNA-Glu-CTC-1-3	87.05	-1.27	9.83e-10	3.13e-07
FOXQ1	25.63	-1.7	1.4e-09	4.31e-07
COL6A1	71.88	-1.32	1.7e-09	5.04e-07
GUCY1B2	10.33	-1.89	3.81e-09	1.09e-06
tRNA-Arg-ACG-2-1	78.32	-1.35	7.95e-09	2.2e-06
BCYRN1	95.81	-1.21	1.05e-08	2.81e-06
tRNA-Val-TAC-3-1	84.82	-1.32	1.31e-08	3.38e-06
HSPA1B	2151.06	0.75	3.54e-08	8.9e-06
SNORA46	90.49	1.21	4.1e-08	9.86e-06
tRNA-Tyr-GTA-5-4	20.55	-1.61	4.16e-08	9.86e-06
tRNA-Tyr-GTA-5-5	40.81	-1.34	5.29e-08	1.22e-05
RP11-657O9.1	12.71	-1.71	5.59e-08	1.25e-05
tRNA-Lys-CTT-2-2	201.43	-1.09	7.59e-08	1.66e-05
NDRG1	113.17	1.04	8.92e-08	1.85e-05
tRNA-Asn-GTT-10-1	53.04	-1.34	8.89e-08	1.85e-05
tRNA-Thr-AGT-1-1	30.58	-1.43	9.14e-08	1.85e-05
MIR3676	32.02	-1.41	1.05e-07	2.07e-05
LINC00478	80.11	1.12	1.34e-07	2.58e-05
RP11-168O22.1	21.74	1.54	1.38e-07	2.59e-05
tRNA-Cys-GCA-2-4	111.87	-1.09	2.52e-07	4.64e-05
FTL	203.82	0.87	2.66e-07	4.75e-05
SLC25A6	220.26	-0.84	2.69e-07	4.75e-05
RP11-282I1.1	47.43	-1.23	4.12e-07	7.11e-05
tRNA-Gln-CTG-2-1	204.67	-1.09	5.69e-07	9.62e-05
tRNA-His-GTG-1-9	64.59	-1.2	5.98e-07	9.91e-05
SNORA31	271.55	-0.9	6.77e-07	0.000109973
tRNA-Ile-AAT-5-2	28.07	-1.35	7.17e-07	0.00011427
FSCN1	84.13	-1.04	7.9e-07	0.000123567
COL6A2	23.29	-1.4	9.18e-07	0.000140908
tRNA-Arg-ACG-1-3	23.77	-1.37	1.01e-06	0.000151492
TMBIM1	15.63	-1.48	1.08e-06	0.000159463
tRNA-Tyr-GTA-4-1	60.52	-1.24	1.19e-06	0.000172448
AP003900.6	20.31	-1.44	1.24e-06	0.000176497
tRNA-Val-AAC-6-1	16.4	-1.45	1.77e-06	0.000248671
tRNA-Lys-TTT-2-1	38.39	-1.31	1.84e-06	0.000254488
POLR3A	78.85	-0.98	2.43e-06	0.000330594
tRNA-Ala-TGC-1-1	16.4	-1.43	2.59e-06	0.000343779
tRNA-Gln-CTG-9-1	27.72	-1.3	2.61e-06	0.000343779
ZNF542	27.52	1.3	2.69e-06	0.000348319
tRNA-Ser-CGA-2-1	9.72	-1.49	3.3e-06	0.000420108
MSI1	45.88	-1.1	3.96e-06	0.000491601
tRNA-Ser-GCT-6-1	42.93	-1.17	3.98e-06	0.000491601
tRNA-Lys-TTT-6-1	37.22	-1.22	4.2e-06	0.000511213
EEF1A2	49.5	-1.07	5.76e-06	0.000691179
tRNA-Leu-TAG-3-1	208.45	-0.86	5.86e-06	0.000694139
GLA	89.3	0.9	6.32e-06	0.000737169
RP11-834C11.14	118.33	0.84	6.91e-06	0.000795087
tRNA-Val-TAC-2-1	144.85	-0.92	8.14e-06	0.00092344
tRNA-Ile-AAT-8-1	27.52	-1.22	8.7e-06	0.000963184
tRNA-Leu-CAA-2-1	55.5	-1.09	8.72e-06	0.000963184
tRNA-Asn-GTT-3-2	348.95	-0.89	9.28e-06	0.0010116
tRNA-Ala-CGC-2-1	33.19	-1.13	1.03e-05	0.00111307
DNAJA2	72.12	0.94	1.19e-05	0.00124667
tRNA-Leu-TAG-2-1	21.29	-1.28	1.19e-05	0.00124667
RP11-11N9.4	24.3	1.21	1.22e-05	0.00126082
tRNA-Lys-TTT-3-1	48.4	-1.14	1.38e-05	0.00141047
tRNA-Leu-AAG-2-2	61.61	-1	1.69e-05	0.0017074
RP11-435B5.4	351.86	0.67	1.84e-05	0.00183376
RP11-298I3.1	27.28	-1.17	2.16e-05	0.00212592
RP1-168P16.2	35.99	1.08	2.41e-05	0.00235006
ZC3H13	176.26	-0.71	2.79e-05	0.0026833
tRNA-Tyr-GTA-1-1	7.35	-1.34	2.93e-05	0.00279215
AKAP11	114.13	-0.83	3.41e-05	0.00321503
USP25	23.67	1.16	3.46e-05	0.00321951
RN7SL674P	50.39	-0.98	3.69e-05	0.00339977
tRNA-Ile-AAT-4-1	16.93	-1.23	3.94e-05	0.00358403
LINC00355	49.79	0.96	4.16e-05	0.003747
GPT2	55.99	0.9	4.85e-05	0.00432224
TRIM28	494.21	0.6	5.16e-05	0.00454736
AC012531.25	19.32	1.17	5.53e-05	0.00472148
AL589743.1	183.12	-0.69	5.44e-05	0.00472148
SOGA1	102.07	-0.77	5.49e-05	0.00472148
tRNA-Ser-GCT-5-1	20.07	-1.16	5.93e-05	0.00501252
tRNA-Ile-AAT-5-3	53.07	-1.05	6.65e-05	0.00553329
tRNA-Ser-AGA-2-4	15.82	-1.2	6.68e-05	0.00553329
AC009120.6	111.39	0.76	7.16e-05	0.00573209
COL4A1	110.07	-0.77	7.09e-05	0.00573209
GSTP1	23.89	-1.1	7.3e-05	0.00573209
tRNA-Ala-CGC-5-1	19.5	-1.19	7.16e-05	0.00573209
tRNA-Leu-TAA-4-1	24.06	-1.1	7.4e-05	0.00573209
tRNA-Ser-CGA-3-1	30.13	-1.13	7.35e-05	0.00573209
VPS4A	84.04	0.8	7.22e-05	0.00573209
RN7SKP255	1059.17	-0.55	7.57e-05	0.00580766
DHX34	66.91	0.84	7.65e-05	0.00581222
TAGLN2	179.28	-0.7	8.06e-05	0.00604638
USP10	123.01	0.73	8.1e-05	0.00604638
RP1-170O19.22	291.63	0.63	8.59e-05	0.00635472
RP1-122P22.2	9.85	-1.25	9.41e-05	0.00677745
RP11-252A24.2	48.96	0.94	9.28e-05	0.00677745
tRNA-Gln-TTG-2-1	58.09	-0.97	9.41e-05	0.00677745
TNFRSF10D	48.5	0.92	9.92e-05	0.00708219
tRNA-Pro-TGG-3-2	21.3	-1.13	0.000100167	0.00709306
tRNA-Leu-TAA-3-1	28.04	-1.03	0.000104394	0.00732972
KIAA1522	53.76	-0.88	0.000107641	0.007456
RP11-66N24.4	28.54	-1.05	0.000107993	0.007456
RPL35A	286.04	-0.63	0.000109423	0.00749231
RP11-782C8.1	69.18	0.82	0.000129314	0.0087103
TYSND1	39.48	-0.93	0.000128793	0.0087103
LINC00511	41.52	0.92	0.000140438	0.00938333
tRNA-His-GTG-1-5	12.21	-1.19	0.000144741	0.00959341
AC069277.2	18.71	1.12	0.000147276	0.0096077
Y_RNA	1601.18	-0.63	0.000146225	0.0096077
LONRF3	41.83	-0.94	0.00015056	0.0096697
RP11-417J8.3	76.17	0.81	0.000149862	0.0096697
NIP7	33.02	0.97	0.0001545	0.00977126
ZNF587	90.02	0.75	0.000154161	0.00977126
tRNA-Arg-TCT-3-2	50.49	-0.94	0.000163246	0.0101851
tRNA-Lys-TTT-7-1	25.17	-1.03	0.000163503	0.0101851
SLC1A5	301.69	0.64	0.000168227	0.0102581
tRNA-Ile-TAT-2-2	12.89	-1.16	0.000168389	0.0102581
TRNAI2	12.89	-1.16	0.000168389	0.0102581
KARS	119.53	0.7	0.000170231	0.0102911
PANX2	10.01	-1.2	0.000171415	0.0102911
tRNA-Leu-AAG-4-1	9.71	-1.19	0.000185814	0.0110753
CHCHD10	49.06	-0.86	0.000243388	0.0143008
ERVK3-1	58.09	0.83	0.000243534	0.0143008
tRNA-Ala-AGC-4-1	122.24	-0.86	0.000245108	0.0143008
LIMD1-AS1	77.03	-0.94	0.00025127	0.0144598
PSMC4	176.83	0.66	0.000252921	0.0144598
tRNA-Ser-AGA-2-5	23.13	-1.02	0.000253069	0.0144598
RUVBL2	107.78	0.7	0.000275094	0.0156107
CROCCP3	47.38	-0.89	0.000281124	0.0158443
HELZ2	22.75	-1.03	0.000284985	0.0159534
tRNA-Tyr-GTA-3-1	20.56	-1.1	0.000298583	0.0166024
RN7SK	10061.2	-0.49	0.000305893	0.0167892
tRNA-Val-TAC-4-1	22.49	-1.07	0.000305995	0.0167892
COL4A6	28.2	-0.95	0.000319979	0.0174409
PDLIM1	50.18	-0.84	0.000333657	0.0180676
AKAP17A	53.67	-0.81	0.000336813	0.0181201
DLEU2	178.37	-0.62	0.000340372	0.0181934
CIAPIN1	50.89	0.82	0.000365732	0.0189381
GRWD1	95.81	0.69	0.000363036	0.0189381
MYC	96.07	0.74	0.000357466	0.0189381
TFDP1	225.55	-0.58	0.000359405	0.0189381
tRNA-Ser-TGA-3-1	17.57	-1.07	0.000363947	0.0189381
ATXN1L	57.66	0.82	0.00037456	0.0191243
FAM192A	59.86	0.78	0.000373493	0.0191243
tRNA-Thr-TGT-5-1	31.94	-0.95	0.000376254	0.0191243
tRNA-Ala-TGC-5-1	352.64	-0.7	0.000386716	0.0195363
PPP2R3B	26.12	-0.99	0.000397616	0.0199651
CD99	63.86	-0.8	0.000406539	0.0201465
DZIP1	132.53	-0.64	0.000406175	0.0201465
KIF11	139.74	-0.64	0.000408523	0.0201465
ATP7B	49.39	-0.84	0.000419402	0.0204925
USP9X	587.18	-0.5	0.000420487	0.0204925
ZC3H18	114.12	0.7	0.000443252	0.0214757
TIMM50	191.04	0.6	0.000464008	0.0222214
XIST	17118	-0.47	0.000463483	0.0222214
LZTS2	34.34	-0.93	0.000475848	0.0224854
RP11-6N13.1	17.21	1.07	0.000477661	0.0224854
tRNA-Gln-CTG-3-1	86.54	-1.08	0.000475886	0.0224854
HNRNPF	225.06	-0.57	0.000484961	0.0227
tRNA-Gly-GCC-1-2	856.02	-0.57	0.000495463	0.0230613
FAM101B	64.15	-0.75	0.00050737	0.0234836
CLPTM1	94.29	0.69	0.000522525	0.0240507
VPS35	119.04	0.64	0.000525615	0.0240592
RP11-343C2.11	35.44	0.88	0.000554465	0.0252403
tRNA-Leu-CAA-4-1	36.03	-0.87	0.000564067	0.0255371
PDF	30.43	0.92	0.000570596	0.0255535
RN7SKP71	4113.08	-0.48	0.00056776	0.0255535
CHAMP1	83.56	-0.71	0.000595413	0.0263797
PRKCB	23.54	-0.96	0.000593762	0.0263797
HOXA-AS3	25.91	-0.94	0.000599206	0.0264065
CMTM4	112.02	0.64	0.000617422	0.0270653
RFWD3	139.56	0.66	0.000647208	0.0282217
EIF2S3	305.66	-0.54	0.00067345	0.0292122
TSPYL2	88.31	0.68	0.000704543	0.0304018
MTSS1L	104.36	0.65	0.000725732	0.0311538
FOXC1	343.76	-0.52	0.000751635	0.0318759
tRNA-Thr-CGT-4-1	32.54	-0.87	0.000754094	0.0318759
UBE2S	181.06	0.61	0.000751178	0.0318759
SAE1	153.93	0.6	0.000772902	0.0321768
tRNA-Ala-AGC-6-1	37.37	-1.08	0.000776749	0.0321768
tRNA-Ala-TGC-4-1	23.61	-0.97	0.00077399	0.0321768
tRNA-Pro-TGG-1-1	95.75	-0.83	0.000767932	0.0321768
ALOX12P2	115.09	0.63	0.000782673	0.0322609
DHX38	74.25	0.69	0.000814698	0.0334147
ANXA11	80.81	-0.68	0.00082761	0.033522
C21orf58	105.89	-0.65	0.000824573	0.033522
C21orf91-OT1	7.71	1.07	0.000832274	0.033522
RP11-343C2.12	29.8	0.9	0.000833498	0.033522
NUP93	87.67	0.66	0.000877424	0.0351182
ARHGEF7-IT1	7.48	-1.07	0.000884161	0.0352177
tRNA-Glu-TTC-2-1	548.38	-0.98	0.000900966	0.0357153
tRNA-Ile-AAT-2-1	20.3	-0.96	0.000910181	0.0359088
E2F4	62.68	0.71	0.000932291	0.0362951
RAC3	39.77	-0.81	0.000948423	0.0362951
RBM23	84.04	-0.66	0.000949867	0.0362951
RP11-308N19.1	20.13	0.97	0.000947173	0.0362951
SDC3	28.24	-0.89	0.000950637	0.0362951
SNRPD2	108.69	0.65	0.000949826	0.0362951
tRNA-Gly-CCC-1-1	324.21	-0.54	0.000940852	0.0362951
AL121578.2	12.9	-1.02	0.000981838	0.0373144
TPT1-AS1	61.33	-0.73	0.00098687	0.0373343
NOTCH3	24.42	-0.92	0.00104051	0.0391847
tRNA-Cys-GCA-21-1	18.47	-0.95	0.00105004	0.0393646
tRNA-Gln-TTG-1-1	186.01	-0.74	0.00105944	0.0395379
OPTN	14.63	-1.01	0.00108874	0.0403197
RN7SKP203	1850.69	-0.45	0.00109012	0.0403197
RP11-412P11.1	7.12	1.05	0.00109567	0.0403448
MKI67	875.03	-0.46	0.00111802	0.0409858
SNORD3D	5359.99	0.54	0.00118909	0.0433992
tRNA-Ser-GCT-3-1	14.4	-0.99	0.00120129	0.0436523
PNKP	29.65	0.86	0.00132803	0.0480469
TET1	61.72	-0.7	0.00133518	0.0480956
tRNA-Arg-CCT-3-1	56.76	-0.78	0.0013618	0.0488419
EIF4EBP2	135.65	-0.57	0.00138053	0.0493002
ASNS	114.92	0.63	0.0014004	0.0496818
CTD-2571L23.8	124.56	0.62	0.0014032	0.0496818

## Sheet: Table S4
Table S4. DESeq2 analysis of rRNA-depleted RNA-seq data from independent HEK293 clones (C1-C3, M1-M3). Genes with pvalue < 0.05 and baseMean > 100 are shown. Pol III transcripts are highlighted in green.
BCYRN1 is an alternate name for the gene encoding BC200 RNA.
ID	baseMean	log2FoldChange	lfcSE	stat	pvalue	padj
ENSG00000247134:RP11-11N9.4	228.965	0.911168	0.133203	6.84045	7.89467e-12	2.82795e-07
ENSG00000174460:ZCCHC12	996.578	0.570679	0.117587	4.85325	1.21452e-06	0.0161976
ENSG00000236824:BCYRN1	1687.35	-0.573873	0.118783	-4.83129	1.35655e-06	0.0161976
ENSG00000263740:RN7SL4P	62994.6	-0.530663	0.119294	-4.44836	8.65278e-06	0.0774878
ENSG00000239899:RN7SL674P	853.534	-0.497291	0.115569	-4.30298	1.68514e-05	0.108394
ENSG00000173480:ZNF417	1157.11	0.508552	0.119331	4.26168	2.02895e-05	0.108394
ENSG00000156521:TYSND1	1567.82	-0.509291	0.119986	-4.24459	2.18998e-05	0.108394
ENSG00000266037:RN7SL3	131396	-0.517423	0.12333	-4.19544	2.72339e-05	0.108394
ENSG00000175832:ETV4	533.628	0.521625	0.130035	4.01142	6.03558e-05	0.216201
ENSG00000187678:SPRY4	348.859	0.488654	0.124687	3.91904	8.89036e-05	0.273427
ENSG00000197016:ZNF470	581.74	0.448899	0.114754	3.91183	9.15977e-05	0.273427
ENSG00000265150:RN7SL2	576589	-0.473756	0.123527	-3.83524	0.000125444	0.345656
ENSG00000268163:AC004076.9	157.831	0.508665	0.134644	3.77787	0.000158178	0.375021
ENSG00000244642:RN7SL396P	897.484	-0.487471	0.129048	-3.77743	0.000158452	0.375021
ENSG00000240869:RN7SL128P	504.109	-0.464882	0.123522	-3.76356	0.000167509	0.375021
ENSG00000258486:RN7SL1	670374	-0.450344	0.1221	-3.68833	0.000225734	0.429091
ENSG00000197928:ZNF677	445.052	0.507923	0.137789	3.68623	0.000227596	0.429091
ENSG00000265735:RN7SL5P	250715	-0.440905	0.120664	-3.65399	0.000258196	0.434056
ENSG00000154642:C21orf91	803.412	0.496932	0.136878	3.63047	0.000282907	0.434056
ENSG00000260035:CTD-2651B20.6	138.173	-0.498783	0.137715	-3.62183	0.000292522	0.434056
ENSG00000267040:RP11-35G9.3	161.641	-0.4883	0.134924	-3.61907	0.000295665	0.434056
ENSG00000151240:DIP2C	930.866	-0.391779	0.108443	-3.61278	0.000302934	0.434056
ENSG00000204524:ZNF805	549.552	0.431193	0.121824	3.53946	0.00040094	0.480592
ENSG00000182180:MRPS16	3999.59	-0.332628	0.0940142	-3.53806	0.000403078	0.480592
ENSG00000139318:DUSP6	683.726	0.436442	0.123412	3.53647	0.000405514	0.480592
ENSG00000175093:SPSB4	193.645	-0.4774	0.135077	-3.53428	0.000408881	0.480592
ENSG00000241529:RN7SL767P	181.076	-0.481341	0.136399	-3.52891	0.000417273	0.480592
ENSG00000152454:ZNF256	591.102	0.426258	0.121049	3.52137	0.000429328	0.480592
ENSG00000067057:PFKP	6529.43	-0.347542	0.0991267	-3.50604	0.000454833	0.493715
ENSG00000142556:ZNF614	1322.1	0.391082	0.112041	3.49052	0.000482084	0.507904
ENSG00000122884:P4HA1	1515.25	-0.393301	0.113534	-3.46418	0.000531852	0.539072
ENSG00000221818:EBF2	924.455	0.35036	0.101801	3.44162	0.000578245	0.545087
ENSG00000152443:ZNF776	1729.68	0.405054	0.11859	3.41558	0.000636468	0.584588
ENSG00000197128:ZNF772	1557.01	0.397338	0.118189	3.36188	0.000774147	0.693268
ENSG00000183647:ZNF530	662.288	0.42468	0.126809	3.34897	0.000811115	0.708657
ENSG00000165644:COMTD1	504.771	-0.422246	0.126547	-3.33667	0.000847885	0.723145
ENSG00000178229:ZNF543	988.2	0.382097	0.116127	3.29034	0.00100067	0.779236
ENSG00000213762:ZNF134	1295.14	0.386374	0.117774	3.28063	0.00103574	0.787577
ENSG00000152268:SPON1	824.538	-0.397273	0.121292	-3.27534	0.00105535	0.787577
ENSG00000130522:JUND	806.576	-0.383136	0.117443	-3.2623	0.00110511	0.796723
ENSG00000171940:ZNF217	1545.75	0.355269	0.109217	3.25288	0.0011424	0.796723
ENSG00000100767:PAPLN	610.232	-0.374284	0.115114	-3.25142	0.00114829	0.796723
ENSG00000121406:ZNF549	533.599	0.401448	0.123576	3.2486	0.00115974	0.796723
ENSG00000204604:ZNF468	857.214	0.358633	0.110554	3.24396	0.00117881	0.796723
ENSG00000083828:ZNF586	764.796	0.409617	0.12659	3.23577	0.00121316	0.800641
ENSG00000156515:HK1	3265.37	-0.3605	0.111641	-3.22908	0.00124187	0.800641
ENSG00000136040:PLXNC1	219.199	-0.442096	0.137006	-3.22684	0.00125167	0.800641
ENSG00000092036:HAUS4	870.827	-0.369016	0.114709	-3.21696	0.00129557	0.801748
ENSG00000173530:TNFRSF10D	1957.77	0.427406	0.133339	3.20541	0.00134871	0.801748
ENSG00000171649:ZIK1	1228.14	0.376034	0.117345	3.20451	0.00135292	0.801748
ENSG00000095794:CREM	680.748	-0.379051	0.118447	-3.20017	0.00137345	0.801748
ENSG00000142396:ERVK3-1	1843.57	0.368539	0.115442	3.19243	0.00141081	0.801748
ENSG00000126562:WNK4	146.509	-0.421346	0.132011	-3.19175	0.00141412	0.801748
ENSG00000272512:RP11-54O7.17	231.195	-0.421181	0.132246	-3.18483	0.00144837	0.801748
ENSG00000106853:PTGR1	220.978	-0.436864	0.137687	-3.17287	0.00150941	0.801748
ENSG00000170949:ZNF160	737.801	0.398057	0.125773	3.16489	0.00155144	0.801748
ENSG00000026025:VIM	17250.6	-0.394838	0.124795	-3.16388	0.00155679	0.801748
ENSG00000107719:PALD1	1288.34	-0.357199	0.113013	-3.16068	0.00157402	0.801748
ENSG00000166224:SGPL1	2193.54	-0.336018	0.106786	-3.14664	0.00165158	0.801748
ENSG00000175395:ZNF25	478.79	-0.347279	0.110487	-3.14317	0.0016713	0.801748
ENSG00000105063:PPP6R1	2726.26	0.373718	0.118927	3.1424	0.00167567	0.801748
ENSG00000204519:ZNF551	1415.28	0.372135	0.118551	3.13904	0.00169505	0.801748
ENSG00000169184:MN1	237.235	0.432519	0.137791	3.13896	0.0016955	0.801748
ENSG00000198440:ZNF583	479.954	0.385986	0.123095	3.13569	0.00171453	0.801748
ENSG00000198466:ZNF587	2536.42	0.383897	0.122564	3.13221	0.00173497	0.801748
ENSG00000204682:CASC10	456.243	-0.396324	0.12656	-3.13152	0.00173903	0.801748
ENSG00000269026:AC003006.7	362.054	0.392992	0.125541	3.13038	0.0017458	0.801748
ENSG00000099284:H2AFY2	1456.43	-0.341728	0.109567	-3.1189	0.00181529	0.823107
ENSG00000150054:MPP7	973.576	-0.366689	0.118134	-3.10401	0.00190916	0.844597
ENSG00000138286:FAM149B1	489.61	-0.394153	0.127095	-3.10125	0.00192704	0.844597
ENSG00000139289:PHLDA1	211.834	0.401504	0.129506	3.10027	0.00193342	0.844597
ENSG00000151468:CCDC3	661.281	-0.386833	0.125095	-3.09231	0.00198608	0.857148
ENSG00000181192:DHTKD1	2492.54	-0.330263	0.107091	-3.08393	0.00204286	0.871158
ENSG00000269343:ZNF587B	1143	0.366688	0.119168	3.07708	0.0020904	0.880943
ENSG00000197951:ZNF71	453.962	0.376699	0.122693	3.07026	0.00213872	0.887048
ENSG00000235036:RP5-1099D15.1	238.299	-0.394294	0.128654	-3.06477	0.00217839	0.887048
ENSG00000167642:SPINT2	3168.46	0.372575	0.121571	3.06466	0.00217917	0.887048
ENSG00000130724:CHMP2A	1211.27	0.356573	0.116605	3.05796	0.00222852	0.89694
ENSG00000197619:ZNF615	596.869	0.391293	0.128464	3.04594	0.00231953	0.923199
ENSG00000233836:RP11-255H23.2	176.202	-0.406636	0.133846	-3.03809	0.00238086	0.930485
ENSG00000204611:ZNF616	836.63	0.366013	0.12052	3.03696	0.00238979	0.930485
ENSG00000099326:MZF1	461.623	0.400994	0.132213	3.03295	0.00242178	0.932115
ENSG00000213551:DNAJC9	2822.9	-0.339135	0.112591	-3.0121	0.00259448	0.960236
ENSG00000197565:COL4A6	961.332	-0.402046	0.133604	-3.00923	0.00261911	0.960236
ENSG00000249244:RP11-548H18.2	126.611	0.386452	0.128567	3.00585	0.0026484	0.960236
ENSG00000101680:LAMA1	1754.24	-0.398046	0.132663	-3.00042	0.00269605	0.960236
ENSG00000196968:FUT11	734.345	-0.360073	0.120241	-2.99459	0.00274811	0.960236
ENSG00000169813:HNRNPF	10844.6	-0.314543	0.105159	-2.99112	0.0027796	0.960236
ENSG00000244405:ETV5	1191.09	0.386336	0.129275	2.98849	0.00280361	0.960236
ENSG00000172586:CHCHD1	880.076	-0.337894	0.113213	-2.9846	0.00283947	0.960236
ENSG00000256087:ZNF432	579.24	0.391179	0.131247	2.98048	0.00287799	0.963482
ENSG00000122952:ZWINT	4286	-0.280614	0.0943208	-2.9751	0.00292891	0.971449
ENSG00000130844:ZNF331	1515.83	0.370832	0.124841	2.97043	0.00297385	0.977304
ENSG00000268750:CTD-2583A14.10	529.668	0.375809	0.126653	2.96723	0.00300498	0.978559
ENSG00000135097:MSI1	401.736	-0.38868	0.131329	-2.9596	0.00308039	0.988457
ENSG00000197714:ZNF460	3335.45	0.349922	0.118442	2.95438	0.00313303	0.988457
ENSG00000188290:HES4	1275.35	-0.317931	0.107659	-2.95312	0.00314575	0.988457
ENSG00000267216:AC010642.1	2256.8	0.335613	0.114041	2.94291	0.00325147	0.999884
ENSG00000249471:ZNF324B	572.111	0.353658	0.120467	2.93572	0.00332776	0.999884
ENSG00000142528:ZNF473	1115.4	0.363676	0.12572	2.89274	0.00381895	0.999884
ENSG00000198464:ZNF480	1565.54	0.333542	0.115584	2.88571	0.00390535	0.999884
ENSG00000156298:TSPAN7	313.668	-0.378026	0.131114	-2.88319	0.00393671	0.999884
ENSG00000242173:ARHGDIG	338.497	-0.344495	0.119491	-2.88301	0.00393893	0.999884
ENSG00000183207:RUVBL2	4822.77	0.355609	0.12383	2.87175	0.00408209	0.999884
ENSG00000213799:ZNF845	1109.33	0.349501	0.1221	2.86243	0.00420406	0.999884
ENSG00000115414:FN1	2917.29	0.302721	0.105949	2.85724	0.00427339	0.999884
ENSG00000267748:CTB-102L5.4	884.929	0.365607	0.128416	2.84705	0.0044127	0.999884
ENSG00000180257:ZNF816	569.429	0.367047	0.129057	2.84408	0.00445398	0.999884
ENSG00000119673:ACOT2	392.658	-0.324311	0.114432	-2.83409	0.00459568	0.999884
ENSG00000105447:GRWD1	2934.14	0.316315	0.112233	2.81839	0.00482652	0.999884
ENSG00000233558:RP3-486I3.4	315.089	0.363387	0.128948	2.81808	0.0048312	0.999884
ENSG00000095777:MYO3A	531.045	-0.384332	0.136452	-2.81661	0.00485334	0.999884
ENSG00000152439:ZNF773	513.127	0.3734	0.13259	2.81619	0.0048597	0.999884
ENSG00000269113:TRABD2B	105.358	-0.386402	0.13744	-2.81142	0.00493229	0.999884
ENSG00000148516:ZEB1	2086.23	-0.276164	0.0983313	-2.80851	0.00497714	0.999884
ENSG00000105618:PRPF31	2250.51	0.338745	0.120623	2.80829	0.0049805	0.999884
ENSG00000132718:SYT11	688.994	-0.335139	0.119596	-2.80226	0.00507464	0.999884
ENSG00000154734:ADAMTS1	8261.31	0.3708	0.132372	2.80119	0.00509142	0.999884
ENSG00000141404:GNAL	1309.12	-0.355442	0.126977	-2.79926	0.00512203	0.999884
ENSG00000161671:EMC10	2637.78	0.307111	0.10985	2.79572	0.00517835	0.999884
ENSG00000086475:SEPHS1	3368.5	-0.276963	0.0992773	-2.7898	0.00527413	0.999884
ENSG00000158270:COLEC12	1312.43	-0.344402	0.123459	-2.7896	0.00527726	0.999884
ENSG00000186377:CYP4X1	479.896	-0.384039	0.137696	-2.78903	0.00528662	0.999884
ENSG00000101457:DNTTIP1	961.754	0.347567	0.124759	2.7859	0.00533796	0.999884
ENSG00000181894:ZNF329	629.995	0.322157	0.115747	2.78329	0.00538102	0.999884
ENSG00000131845:ZNF304	655.315	0.359355	0.129471	2.77556	0.0055106	0.999884
ENSG00000273333:XXbac-BPG300A18.13	269.148	-0.342098	0.123634	-2.76702	0.00565711	0.999884
ENSG00000261461:UBE2MP1	141.2	0.374516	0.135351	2.76701	0.00565736	0.999884
ENSG00000204054:LINC00963	386.743	-0.37499	0.135867	-2.75998	0.00578051	0.999884
ENSG00000227640:SOX21-AS1	209.176	-0.365618	0.132944	-2.75018	0.00595628	0.999884
ENSG00000141642:ELAC1	280.142	-0.356813	0.130192	-2.74068	0.00613128	0.999884
ENSG00000189190:ZNF600	172.37	0.372245	0.13608	2.73549	0.00622875	0.999884
ENSG00000197757:HOXC6	668.787	0.357236	0.130598	2.73539	0.00623072	0.999884
ENSG00000223255:RN7SKP274	12428.1	-0.261586	0.0961307	-2.72115	0.00650548	0.999884
ENSG00000241058:NSUN6	951.755	-0.305298	0.112214	-2.72067	0.00651496	0.999884
ENSG00000165626:BEND7	971.252	-0.329312	0.121085	-2.71967	0.00653467	0.999884
ENSG00000083845:RPS5	11747	0.308246	0.113497	2.7159	0.00660963	0.999884
ENSG00000138303:ASCC1	1000.52	-0.319292	0.117568	-2.71579	0.00661169	0.999884
ENSG00000187498:COL4A1	3950.79	-0.311846	0.11507	-2.71006	0.00672702	0.999884
ENSG00000083844:ZNF264	768.135	0.338827	0.12506	2.70932	0.00674223	0.999884
ENSG00000109736:MFSD10	708.161	-0.312513	0.11548	-2.7062	0.00680587	0.999884
ENSG00000120913:PDLIM2	141.371	-0.3617	0.133671	-2.70589	0.00681223	0.999884
ENSG00000198131:ZNF544	2210.12	0.305024	0.112784	2.70449	0.00684093	0.999884
ENSG00000176986:SEC24C	3976.08	-0.281857	0.104341	-2.70131	0.00690672	0.999884
ENSG00000103024:NME3	1483.78	-0.287215	0.106327	-2.70125	0.00690789	0.999884
ENSG00000173821:RNF213	4852.2	-0.231732	0.0860603	-2.69267	0.00708831	0.999884
ENSG00000124570:SERPINB6	1123.66	-0.267757	0.0998443	-2.68174	0.00732398	0.999884
ENSG00000186272:ZNF17	520.663	0.332738	0.124136	2.68043	0.00735283	0.999884
ENSG00000148459:PDSS1	856.156	-0.276943	0.103331	-2.68015	0.00735882	0.999884
ENSG00000242498:C15orf38	682.808	-0.295546	0.110447	-2.6759	0.0074528	0.999884
ENSG00000198482:ZNF808	866.712	0.345262	0.129058	2.67525	0.0074674	0.999884
ENSG00000133265:HSPBP1	871.353	0.32287	0.120882	2.67094	0.00756383	0.999884
ENSG00000067064:IDI1	3008.91	-0.314164	0.117652	-2.67029	0.00757857	0.999884
ENSG00000134453:RBM17	3785.63	-0.282438	0.105845	-2.66842	0.00762091	0.999884
ENSG00000105053:VRK3	788.678	0.321155	0.120523	2.66468	0.00770623	0.999884
ENSG00000124496:TRERF1	254.064	-0.360096	0.135288	-2.6617	0.00777472	0.999884
ENSG00000108107:RPL28	4897.69	0.277785	0.1045	2.65822	0.0078555	0.999884
ENSG00000172380:GNG12	4789.29	0.250034	0.0941039	2.657	0.00788399	0.999884
ENSG00000154719:MRPL39	2115.76	0.29219	0.110195	2.65158	0.00801158	0.999884
ENSG00000176014:TUBB6	2340.41	-0.336464	0.126936	-2.65066	0.00803348	0.999884
ENSG00000233588:CYP51A1P2	135.035	-0.357276	0.134827	-2.64989	0.00805188	0.999884
ENSG00000116852:KIF21B	143.602	0.355193	0.134465	2.64154	0.00825306	0.999884
ENSG00000105136:ZNF419	658.731	0.339872	0.128847	2.63779	0.00834472	0.999884
ENSG00000166033:HTRA1	158.759	-0.362017	0.137708	-2.62886	0.00856708	0.999884
ENSG00000225138:CTD-2228K2.7	787.114	-0.293191	0.111616	-2.62679	0.00861951	0.999884
ENSG00000268205:CTC-444N24.11	1669.34	0.326213	0.124622	2.61763	0.00885433	0.999884
ENSG00000204525:HLA-C	3949.21	-0.254908	0.0974582	-2.61556	0.00890818	0.999884
ENSG00000196867:ZFP28	468.871	0.305187	0.116848	2.61184	0.00900571	0.999884
ENSG00000165757:KIAA1462	1504.96	-0.276214	0.10581	-2.61048	0.00904141	0.999884
ENSG00000108100:CCNY	1720.22	-0.275714	0.105861	-2.6045	0.00920091	0.999884
ENSG00000127419:TMEM175	319.136	-0.309861	0.119237	-2.59869	0.00935795	0.999884
ENSG00000076706:MCAM	816.796	-0.326567	0.125691	-2.59817	0.00937225	0.999884
ENSG00000130725:UBE2M	2380.96	0.290473	0.112067	2.59196	0.00954316	0.999884
ENSG00000083812:ZNF324	640.195	0.318378	0.122881	2.59094	0.0095715	0.999884
ENSG00000160703:NLRX1	506.236	-0.308182	0.119081	-2.588	0.00965342	0.999884
ENSG00000063177:RPL18	15457.7	0.301399	0.116756	2.58144	0.00983877	0.999884
ENSG00000134452:FBXO18	2857.78	-0.300657	0.116476	-2.58128	0.0098434	0.999884
ENSG00000170906:NDUFA3	754.055	0.301846	0.117003	2.57981	0.00988535	0.999884
ENSG00000170088:TMEM192	917.019	0.276737	0.107389	2.57696	0.00996749	0.999884
ENSG00000107537:PHYH	432.077	-0.340815	0.13256	-2.57103	0.0101396	0.999884
ENSG00000139211:AMIGO2	170.26	-0.345789	0.135035	-2.56073	0.0104454	0.999884
ENSG00000078403:MLLT10	1613.98	-0.283403	0.110928	-2.55485	0.0106234	0.999884
ENSG00000087074:PPP1R15A	580.642	0.348961	0.136621	2.55423	0.0106422	0.999884
ENSG00000138336:TET1	1870.42	-0.316025	0.123754	-2.55366	0.0106599	0.999884
ENSG00000131848:ZSCAN5A	266.636	0.34112	0.133618	2.55294	0.0106817	0.999884
ENSG00000196263:ZNF471	286.091	0.328013	0.128497	2.55269	0.0106894	0.999884
ENSG00000141756:FKBP10	3216.09	-0.241347	0.0946492	-2.54991	0.010775	0.999884
ENSG00000243517:RP11-627K11.1	396.195	0.299346	0.117594	2.54558	0.0109096	0.999884
ENSG00000137285:TUBB2B	2382.07	-0.307426	0.12079	-2.54513	0.0109236	0.999884
ENSG00000160439:RDH13	809.174	0.310865	0.122259	2.54266	0.0110011	0.999884
ENSG00000186522:SEPT10	1210.71	-0.246708	0.0971079	-2.54056	0.0110677	0.999884
ENSG00000165629:ATP5C1	6582.73	-0.263298	0.103718	-2.53859	0.0111299	0.999884
ENSG00000168936:TMEM129	1501.24	-0.306883	0.120958	-2.53711	0.0111772	0.999884
ENSG00000129946:SHC2	111.918	-0.349561	0.137781	-2.53708	0.0111781	0.999884
ENSG00000181915:ADO	1509.57	-0.27796	0.109587	-2.53644	0.0111987	0.999884
ENSG00000186019:AC084219.4	618.199	0.328149	0.12963	2.53142	0.0113601	0.999884
ENSG00000152457:DCLRE1C	627.588	-0.306218	0.121136	-2.52788	0.0114754	0.999884
ENSG00000198546:ZNF511	1046.14	-0.300846	0.119116	-2.52565	0.0115485	0.999884
ENSG00000120616:EPC1	1184.67	-0.305503	0.121074	-2.52327	0.0116268	0.999884
ENSG00000107951:MTPAP	2283.3	-0.268809	0.106861	-2.51551	0.0118861	0.999884
ENSG00000128311:TST	655.51	-0.287023	0.114194	-2.51347	0.0119548	0.999884
ENSG00000186866:POFUT2	739.193	0.297296	0.118295	2.51318	0.0119649	0.999884
ENSG00000138346:DNA2	2455.6	-0.2659	0.105804	-2.51315	0.0119658	0.999884
ENSG00000182010:RTKN2	1194.13	-0.294488	0.117203	-2.51263	0.0119834	0.999884
ENSG00000079335:CDC14A	685.196	0.289745	0.115376	2.51131	0.0120284	0.999884
ENSG00000134461:ANKRD16	287.058	-0.313718	0.125253	-2.50468	0.0122564	0.999884
ENSG00000260597:AC012531.25	214.524	0.325773	0.130178	2.50251	0.0123315	0.999884
ENSG00000163347:CLDN1	354.342	-0.333519	0.133431	-2.49956	0.0124346	0.999884
ENSG00000196417:ZNF765	1085.25	0.313092	0.125358	2.49759	0.012504	0.999884
ENSG00000196214:ZNF766	607.915	0.29859	0.119613	2.4963	0.0125497	0.999884
ENSG00000204304:PBX2	1877.94	-0.242063	0.0970852	-2.49331	0.0126558	0.999884
ENSG00000122863:CHST3	989.617	-0.303925	0.121915	-2.49292	0.0126698	0.999884
ENSG00000259932:CTD-2651B20.7	109.709	-0.342168	0.137722	-2.48448	0.0129742	0.999884
ENSG00000046889:PREX2	630.544	-0.296675	0.119415	-2.48442	0.0129764	0.999884
ENSG00000270069:RP6-99M1.2	429.917	0.177989	0.071671	2.48342	0.0130127	0.999884
ENSG00000126456:IRF3	691.238	0.335184	0.135126	2.48053	0.0131187	0.999884
ENSG00000166507:NDST2	879.433	-0.266506	0.107508	-2.47895	0.0131771	0.999884
ENSG00000252010:SCARNA5	704.526	0.280226	0.113343	2.47237	0.0134219	0.999884
ENSG00000172671:ZFAND4	613.044	-0.306498	0.12413	-2.46918	0.0135425	0.999884
ENSG00000083842:ZNF8	1010.09	0.300375	0.121655	2.46907	0.0135464	0.999884
ENSG00000273439:ZNF8	1010.09	0.300375	0.121655	2.46907	0.0135464	0.999884
ENSG00000273189:CTD-3148I10.15	1286.67	0.286748	0.116483	2.46171	0.0138275	0.999884
ENSG00000124006:OBSL1	2091.99	-0.277283	0.11267	-2.46102	0.0138544	0.999884
ENSG00000136758:YME1L1	8028.88	-0.257731	0.104766	-2.46007	0.0138911	0.999884
ENSG00000185920:PTCH1	1036.7	0.260871	0.10612	2.45828	0.0139606	0.999884
ENSG00000249617:RP11-366M4.17	398.906	-0.291837	0.118758	-2.45741	0.0139942	0.999884
ENSG00000128309:MPST	1287.07	-0.236661	0.0963764	-2.45559	0.0140652	0.999884
ENSG00000226380:MIR29A	100.234	0.337516	0.137472	2.45516	0.0140822	0.999884
ENSG00000122490:PQLC1	640.761	-0.301647	0.122926	-2.4539	0.0141318	0.999884
ENSG00000087086:FTL	6435.66	0.32883	0.134179	2.45069	0.0142582	0.999884
ENSG00000224126:UBE2SP2	499.901	0.320745	0.1309	2.45031	0.0142735	0.999884
ENSG00000164236:ANKRD33B	105.29	-0.334502	0.136533	-2.44997	0.0142867	0.999884
ENSG00000172432:GTPBP2	2010.17	-0.234849	0.0960261	-2.44568	0.0144581	0.999884
ENSG00000267149:CTC-550B14.6	281.529	0.321499	0.131476	2.4453	0.014473	0.999884
ENSG00000166228:PCBD1	1067.23	-0.27813	0.113756	-2.44496	0.0144869	0.999884
ENSG00000197608:ZNF841	780.071	0.311037	0.127245	2.44439	0.0145097	0.999884
ENSG00000259132:RP11-298I3.5	462.427	-0.293678	0.120197	-2.44331	0.0145533	0.999884
ENSG00000107105:ELAVL2	1313.39	0.282459	0.115636	2.44266	0.0145795	0.999884
ENSG00000112697:TMEM30A	3937.6	0.253325	0.103959	2.43678	0.0148188	0.999884
ENSG00000149499:EML3	295.944	-0.299794	0.123228	-2.43284	0.0149807	0.999884
ENSG00000121417:ZNF211	509.386	0.314795	0.129422	2.4323	0.0150031	0.999884
ENSG00000108106:UBE2S	4100.44	0.296375	0.121907	2.43116	0.0150506	0.999884
ENSG00000105409:ATP1A3	434.542	0.300613	0.123679	2.4306	0.0150739	0.999884
ENSG00000256683:ZNF350	318.168	0.327542	0.134789	2.43003	0.0150974	0.999884
ENSG00000272658:LTB4R2	437.171	-0.301827	0.124521	-2.4239	0.0153548	0.999884
ENSG00000109265:KIAA1211	522.828	-0.274793	0.113396	-2.4233	0.0153804	0.999884
ENSG00000075407:ZNF37A	3627.39	-0.24764	0.102219	-2.42264	0.0154082	0.999884
ENSG00000107625:DDX50	3155.13	-0.258454	0.106737	-2.4214	0.0154608	0.999884
ENSG00000248235:AC037459.4	142.917	-0.328042	0.135752	-2.41648	0.0156712	0.999884
ENSG00000148660:CAMK2G	931.936	-0.279721	0.116005	-2.41128	0.0158965	0.999884
ENSG00000254635:WAC-AS1	717.988	-0.260172	0.10791	-2.41102	0.015908	0.999884
ENSG00000137267:TUBB2A	2472.4	-0.27511	0.114196	-2.4091	0.015992	0.999884
ENSG00000204673:AKT1S1	922.824	0.293106	0.121773	2.40698	0.016085	0.999884
ENSG00000062822:POLD1	2107.98	0.295184	0.122821	2.40336	0.0162452	0.999884
ENSG00000260400:RP11-119F7.5	173.425	-0.32193	0.134092	-2.40081	0.0163588	0.999884
ENSG00000138411:HECW2	479.232	-0.303444	0.126509	-2.3986	0.016458	0.999884
ENSG00000148481:FAM188A	2110.3	-0.269055	0.112238	-2.39719	0.0165212	0.999884
ENSG00000048740:CELF2	2396.49	-0.295188	0.123387	-2.39238	0.0167395	0.999884
ENSG00000171223:JUNB	344.947	0.321071	0.134213	2.39225	0.0167453	0.999884
ENSG00000107816:LZTS2	1118.69	-0.320488	0.134225	-2.3877	0.0169544	0.999884
ENSG00000105568:PPP2R1A	6820	0.285036	0.119399	2.38725	0.0169749	0.999884
ENSG00000177854:TMEM187	128.463	-0.325148	0.136383	-2.38408	0.0171221	0.999884
ENSG00000065675:PRKCQ	359.745	-0.315629	0.132407	-2.38377	0.0171361	0.999884
ENSG00000215386:LINC00478	107.608	0.28339	0.118929	2.38284	0.0171795	0.999884
ENSG00000149639:SOGA1	1150.33	-0.313923	0.131767	-2.38241	0.0171999	0.999884
ENSG00000080493:SLC4A4	484.604	-0.304154	0.127704	-2.3817	0.0172329	0.999884
ENSG00000160336:ZNF761	1022.88	0.29913	0.125606	2.38149	0.0172428	0.999884
ENSG00000183856:IQGAP3	2627.49	-0.247005	0.103768	-2.38037	0.0172951	0.999884
ENSG00000088038:CNOT3	1165.5	0.304011	0.128055	2.37407	0.017593	0.999884
ENSG00000165732:DDX21	21735.4	-0.241646	0.102029	-2.36841	0.0178645	0.999884
ENSG00000105516:DBP	106.098	0.325313	0.137524	2.3655	0.0180057	0.999884
ENSG00000185818:NAT8L	1081.65	-0.311473	0.13191	-2.36126	0.0182131	0.999884
ENSG00000151208:DLG5	2267.32	-0.28863	0.122251	-2.36096	0.0182278	0.999884
ENSG00000185745:IFIT1	121.292	-0.32506	0.137691	-2.3608	0.0182356	0.999884
ENSG00000118523:CTGF	114.243	0.325121	0.137789	2.35956	0.0182966	0.999884
ENSG00000272916:RP11-574K11.31	976.596	-0.2544	0.108117	-2.35302	0.0186217	0.999884
ENSG00000065809:FAM107B	1566.88	-0.30009	0.127602	-2.35177	0.0186845	0.999884
ENSG00000166664:CHRFAM7A	355.962	-0.273341	0.116247	-2.35137	0.0187042	0.999884
ENSG00000237149:ZNF503-AS2	205.128	-0.306084	0.130229	-2.35036	0.0187554	0.999884
ENSG00000169964:TMEM42	207.543	-0.30214	0.128576	-2.34989	0.0187788	0.999884
ENSG00000134871:COL4A2	3671.21	-0.304117	0.129527	-2.34791	0.0188793	0.999884
ENSG00000135926:TMBIM1	514.448	-0.31507	0.134341	-2.3453	0.0190117	0.999884
ENSG00000165609:NUDT5	4105.17	-0.259702	0.110753	-2.34488	0.0190333	0.999884
ENSG00000148429:USP6NL	1420.51	-0.281097	0.119918	-2.34407	0.0190744	0.999884
ENSG00000162413:KLHL21	2004.72	0.216301	0.0923484	2.34222	0.0191692	0.999884
ENSG00000156381:ANKRD9	334.06	-0.3069	0.131275	-2.33785	0.0193952	0.999884
ENSG00000157306:RP11-66N24.4	522.856	-0.309554	0.132492	-2.33639	0.0194709	0.999884
ENSG00000129353:SLC44A2	834.141	-0.279698	0.119861	-2.33352	0.0196208	0.999884
ENSG00000182771:GRID1	320.745	-0.294313	0.126265	-2.33091	0.0197582	0.999884
ENSG00000176593:CTD-2368P22.1	274.259	0.320946	0.137772	2.32954	0.0198306	0.999884
ENSG00000148943:LIN7C	3558.29	0.28101	0.12068	2.32856	0.0198822	0.999884
ENSG00000178935:ZNF552	340.242	0.301062	0.129344	2.32761	0.0199326	0.999884
ENSG00000180089:TMEM86B	346.963	0.297708	0.127922	2.32726	0.0199515	0.999884
ENSG00000142534:RPS11	20633.8	0.257784	0.110851	2.32551	0.0200446	0.999884
ENSG00000231991:ANXA2P2	449.87	-0.288452	0.124046	-2.32537	0.0200524	0.999884
ENSG00000204514:ZNF814	320.435	0.317782	0.13674	2.32398	0.0201264	0.999884
ENSG00000133138:TBC1D8B	206.74	-0.302039	0.130109	-2.32142	0.020264	0.999884
ENSG00000188785:ZNF548	510.759	0.293484	0.126587	2.31843	0.0204258	0.999884
ENSG00000196372:ASB13	953.081	-0.301268	0.130009	-2.31728	0.0204883	0.999884
ENSG00000269476:CTD-2583A14.9	168.392	0.310347	0.134005	2.31594	0.0205614	0.999884
ENSG00000214021:TTLL3	1033.36	-0.284733	0.123	-2.3149	0.0206186	0.999884
ENSG00000087303:NID2	1373.91	-0.267832	0.115735	-2.31418	0.0206578	0.999884
ENSG00000077616:NAALAD2	217.035	0.316995	0.137303	2.30872	0.0209592	0.999884
ENSG00000168209:DDIT4	933.318	-0.269666	0.116895	-2.3069	0.0210602	0.999884
ENSG00000116977:LGALS8	969.49	0.294971	0.127945	2.30545	0.0211412	0.999884
ENSG00000065534:MYLK	255.583	-0.301007	0.13074	-2.30233	0.0213165	0.999884
ENSG00000168280:KIF5C	2510.22	-0.277783	0.120786	-2.2998	0.0214598	0.999884
ENSG00000169126:ARMC4	713.714	-0.270453	0.1177	-2.29782	0.0215722	0.999884
ENSG00000107249:GLIS3	161.512	-0.315112	0.137145	-2.29765	0.0215816	0.999884
ENSG00000058866:DGKG	112.446	0.315291	0.137361	2.29535	0.0217132	0.999884
ENSG00000176024:ZNF613	250.651	0.304253	0.132683	2.29308	0.0218431	0.999884
ENSG00000175105:ZNF654	395.911	0.285098	0.12436	2.29252	0.0218758	0.999884
ENSG00000101224:CDC25B	1692.82	-0.223147	0.0973544	-2.29211	0.0218991	0.999884
ENSG00000154639:CXADR	1608.34	0.27311	0.119157	2.29201	0.0219049	0.999884
ENSG00000151065:DCP1B	530.871	0.251233	0.109753	2.28908	0.0220749	0.999884
ENSG00000186230:ZNF749	579.765	0.286674	0.125298	2.28795	0.0221406	0.999884
ENSG00000171606:ZNF274	1863.5	0.274278	0.120046	2.28477	0.0223261	0.999884
ENSG00000001630:CYP51A1	3958.09	-0.247852	0.108705	-2.28005	0.0226046	0.999884
ENSG00000141258:SGSM2	1786.5	-0.273687	0.120067	-2.27945	0.0226404	0.999884
ENSG00000196126:HLA-DRB1	200.007	-0.302336	0.132981	-2.27353	0.0229945	0.999884
ENSG00000177613:CSTF2T	1983.04	-0.247445	0.108914	-2.27192	0.0230911	0.999884
ENSG00000155090:KLF10	328.338	0.291532	0.128347	2.27144	0.0231205	0.999884
ENSG00000003147:ICA1	113.842	-0.312482	0.1376	-2.27095	0.0231499	0.999884
ENSG00000184160:ADRA2C	263.185	-0.305618	0.134608	-2.27044	0.0231811	0.999884
ENSG00000156650:KAT6B	2138.54	-0.258278	0.113803	-2.26952	0.0232367	0.999884
ENSG00000157450:RNF111	789.594	0.252755	0.111432	2.26825	0.0233142	0.999884
ENSG00000166295:ANAPC16	2031.95	-0.259132	0.114381	-2.26551	0.0234811	0.999884
ENSG00000112769:LAMA4	3736.1	0.290307	0.12816	2.26518	0.0235015	0.999884
ENSG00000269545:CTD-3138B18.4	592.084	0.281559	0.124322	2.26475	0.0235277	0.999884
ENSG00000156110:ADK	1595.92	-0.251152	0.110913	-2.26441	0.023549	0.999884
ENSG00000075234:TTC38	1097.88	-0.237351	0.104822	-2.26434	0.0235534	0.999884
ENSG00000157557:ETS2	1477.14	0.247227	0.109293	2.26206	0.0236938	0.999884
ENSG00000100968:NFATC4	282.391	-0.291604	0.129232	-2.25643	0.0240434	0.999884
ENSG00000126457:PRMT1	6776.14	0.277477	0.122984	2.2562	0.0240581	0.999884
ENSG00000211454:AKR7L	136.152	-0.308107	0.136672	-2.25435	0.0241742	0.999884
ENSG00000166165:CKB	24605.3	-0.194892	0.0864748	-2.25375	0.024212	0.999884
ENSG00000065882:TBC1D1	1417.79	-0.230069	0.102088	-2.25364	0.024219	0.999884
ENSG00000172667:ZMAT3	1309.94	0.225672	0.100289	2.25022	0.0244353	0.999884
ENSG00000129103:SUMF2	1540.31	-0.254633	0.113277	-2.24789	0.0245834	0.999884
ENSG00000155629:PIK3AP1	315.247	-0.296064	0.131761	-2.24697	0.0246419	0.999884
ENSG00000126464:PRR12	546.127	0.296257	0.131882	2.24637	0.02468	0.999884
ENSG00000160953:MUM1	1372.02	-0.238107	0.10622	-2.24165	0.0249841	0.999884
ENSG00000058404:CAMK2B	359.812	-0.279565	0.124844	-2.23932	0.0251352	0.999884
ENSG00000142192:APP	10706.4	0.254304	0.113653	2.23755	0.0252505	0.999884
ENSG00000259972:AC009120.6	127.21	0.308299	0.137787	2.23751	0.0252528	0.999884
ENSG00000184254:ALDH1A3	128.013	-0.307301	0.137398	-2.23657	0.0253144	0.999884
ENSG00000182318:ZSCAN22	307.953	0.295846	0.132304	2.23611	0.0253444	0.999884
ENSG00000125945:ZNF436	615.411	0.243736	0.109416	2.22761	0.0259068	0.999884
ENSG00000165637:VDAC2	6551.71	-0.231083	0.103773	-2.22681	0.0259601	0.999884
ENSG00000226761:TAS2R46	161.478	0.301361	0.135569	2.22293	0.0262207	0.999884
ENSG00000047662:FAM184B	110.734	-0.305476	0.137429	-2.22279	0.0262299	0.999884
ENSG00000166979:EVA1C	128.526	-0.306149	0.137792	-2.22182	0.0262952	0.999884
ENSG00000167972:ABCA3	1516.06	-0.244621	0.110108	-2.22165	0.0263068	0.999884
ENSG00000216937:CCDC7	186.594	-0.298788	0.134505	-2.22138	0.0263251	0.999884
ENSG00000240720:LRRD1	3784.89	-0.241879	0.108983	-2.21942	0.0264582	0.999884
ENSG00000188026:RILPL1	354.705	-0.282579	0.127429	-2.21754	0.026586	0.999884
ENSG00000163702:IL17RC	150.284	-0.300804	0.13571	-2.21652	0.0266558	0.999884
ENSG00000154727:GABPA	2697.46	0.235324	0.106205	2.21575	0.0267089	0.999884
ENSG00000233966:UBE2SP1	651.908	0.284881	0.128652	2.21435	0.0268049	0.999884
ENSG00000137193:PIM1	784.558	0.292944	0.132455	2.21164	0.0269914	0.999884
ENSG00000205485:AC004980.7	198.269	0.288968	0.130821	2.20888	0.0271828	0.999884
ENSG00000152465:NMT2	989.213	-0.277275	0.125613	-2.20737	0.0272883	0.999884
ENSG00000039650:PNKP	589.685	0.294626	0.133591	2.20543	0.0274238	0.999884
ENSG00000057608:GDI2	9294.21	-0.23437	0.106334	-2.20408	0.0275187	0.999884
ENSG00000143751:SDE2	3917.5	0.202543	0.0919658	2.20237	0.0276394	0.999884
ENSG00000154856:APCDD1	100.98	-0.254735	0.115723	-2.20124	0.0277192	0.999884
ENSG00000150093:ITGB1	8454.39	-0.242366	0.11024	-2.19852	0.0279122	0.999884
ENSG00000226200:RP11-50E11.3	147.179	-0.298637	0.135916	-2.19721	0.0280051	0.999884
ENSG00000060339:CCAR1	6397.12	-0.21457	0.0978148	-2.19363	0.0282618	0.999884
ENSG00000125503:PPP1R12C	966.842	0.284873	0.129907	2.19289	0.028315	0.999884
ENSG00000166803:KIAA0101	1675.63	-0.209651	0.0957039	-2.19062	0.0284793	0.999884
ENSG00000170312:CDK1	6598.74	-0.243135	0.111103	-2.18838	0.0286419	0.999884
ENSG00000260682:7SK	3279.14	-0.207644	0.0949218	-2.18753	0.0287039	0.999884
ENSG00000228065:RP11-222A11.1	999.09	-0.245431	0.112222	-2.18701	0.0287416	0.999884
ENSG00000107874:CUEDC2	1157.53	-0.25349	0.115989	-2.18546	0.0288555	0.999884
ENSG00000153093:ACOXL	115.278	0.299145	0.136938	2.18453	0.0289237	0.999884
ENSG00000159788:RGS12	406.118	-0.269883	0.123769	-2.18053	0.0292182	0.999884
ENSG00000238741:SCARNA7	2045.5	0.261293	0.119978	2.17785	0.0294175	0.999884
ENSG00000166073:GPR176	658.212	-0.282388	0.129699	-2.17726	0.0294608	0.999884
ENSG00000198185:ZNF334	1026.96	0.288398	0.132489	2.17678	0.0294973	0.999884
ENSG00000125648:SLC25A23	1665.05	-0.225137	0.103487	-2.17551	0.029592	0.999884
ENSG00000213906:LTB4R2	330.358	-0.273568	0.125831	-2.17408	0.0296989	0.999884
ENSG00000124615:MOCS1	635.543	-0.244736	0.112621	-2.1731	0.0297729	0.999884
ENSG00000259431:THTPA	712.094	-0.287549	0.132357	-2.17252	0.0298162	0.999884
ENSG00000152778:IFIT5	1318.55	-0.238792	0.109922	-2.17237	0.0298276	0.999884
ENSG00000142102:ATHL1	343.59	-0.286658	0.132029	-2.17117	0.0299186	0.999884
ENSG00000167123:CERCAM	1082.3	-0.236332	0.109089	-2.16641	0.0302801	0.999884
ENSG00000196810:CTBP1-AS2	679.871	-0.258163	0.119176	-2.16624	0.0302927	0.999884
ENSG00000119042:SATB2	1801.27	0.209303	0.0966708	2.16511	0.0303795	0.999884
ENSG00000197321:SVIL	1641.75	-0.276335	0.127786	-2.16249	0.0305806	0.999884
ENSG00000165730:STOX1	421.139	-0.290939	0.13464	-2.16087	0.0307054	0.999884
ENSG00000081479:LRP2	2312.84	-0.223363	0.103372	-2.16078	0.0307125	0.999884
ENSG00000136193:SCRN1	3027.34	-0.243604	0.112786	-2.15988	0.030782	0.999884
ENSG00000249673:NOP14-AS1	500.834	-0.291479	0.134961	-2.15973	0.0307938	0.999884
ENSG00000184060:ADAP2	352.106	-0.291947	0.135246	-2.15865	0.0308777	0.999884
ENSG00000163945:UVSSA	424.941	-0.282658	0.131278	-2.15313	0.0313088	0.999884
ENSG00000167562:ZNF701	428.708	0.283746	0.131845	2.15212	0.0313878	0.999884
ENSG00000163947:ARHGEF3	431.762	0.268154	0.124671	2.15089	0.0314848	0.999884
ENSG00000142546:NOSIP	1226.77	0.276551	0.12868	2.14913	0.0316237	0.999884
ENSG00000188818:ZDHHC11	951.932	-0.261821	0.121828	-2.14911	0.0316258	0.999884
ENSG00000138297:TIMM23	3089.65	-0.228004	0.10613	-2.14834	0.0316866	0.999884
ENSG00000135549:PKIB	402.57	-0.294551	0.137115	-2.1482	0.0316976	0.999884
ENSG00000008513:ST3GAL1	404.073	0.273253	0.127255	2.1473	0.0317697	0.999884
ENSG00000159086:PAXBP1	5564.9	0.231106	0.107668	2.14646	0.031836	0.999884
ENSG00000158470:B4GALT5	2395.96	0.275418	0.128319	2.14634	0.0318456	0.999884
ENSG00000252699:SNORA21	272.477	0.273415	0.127577	2.14313	0.0321028	0.999884
ENSG00000137801:THBS1	118.63	0.295286	0.137784	2.14311	0.0321045	0.999884
ENSG00000063180:CA11	104.306	0.290818	0.13592	2.13962	0.0323854	0.999884
ENSG00000258610:RP11-488C13.7	145.622	-0.290466	0.135784	-2.13917	0.0324218	0.999884
ENSG00000124575:HIST1H1D	2384.26	0.277944	0.130171	2.13522	0.0327434	0.999884
ENSG00000237424:FOXD2-AS1	159.418	0.287691	0.134884	2.13287	0.0329355	0.999884
ENSG00000143772:ITPKB	509.404	0.288084	0.135419	2.12735	0.0333909	0.999884
ENSG00000156398:SFXN2	1728.45	-0.263959	0.124137	-2.12635	0.0334742	0.999884
ENSG00000262943:ALOX12P2	467.392	0.289348	0.136248	2.12369	0.033696	0.999884
ENSG00000110427:KIAA1549L	551.131	-0.239781	0.113056	-2.12091	0.0339296	0.999884
ENSG00000099282:TSPAN15	308.239	-0.266911	0.126047	-2.11755	0.0342131	0.999884
ENSG00000223802:CERS1	445.979	-0.258318	0.122551	-2.10784	0.035045	0.999884
ENSG00000213024:NUP62	2427.84	0.252335	0.11973	2.10753	0.0350714	0.999884
ENSG00000171314:PGAM1	7142.01	-0.231852	0.110041	-2.10697	0.0351201	0.999884
ENSG00000123143:PKN1	3998.13	-0.220929	0.104893	-2.10623	0.0351845	0.999884
ENSG00000187522:HSPA14	3262.8	-0.214629	0.101908	-2.10609	0.0351961	0.999884
ENSG00000105483:CARD8	756.554	0.235622	0.111896	2.10571	0.0352293	0.999884
ENSG00000065328:MCM10	4014.53	-0.22049	0.104713	-2.10565	0.0352344	0.999884
ENSG00000113739:STC2	1413.39	0.280193	0.133114	2.10491	0.035299	0.999884
ENSG00000167615:LENG8	2058.36	0.282592	0.134301	2.10417	0.0353639	0.999884
ENSG00000198105:ZNF248	1074.9	-0.229794	0.109289	-2.10263	0.0354981	0.999884
ENSG00000111678:C12orf57	1177.24	0.238517	0.113728	2.09727	0.0359698	0.999884
ENSG00000181031:RPH3AL	115.992	-0.286698	0.136769	-2.09621	0.0360631	0.999884
ENSG00000198695:MT-ND6	404.725	0.253575	0.121031	2.09512	0.0361601	0.999884
ENSG00000151465:CDC123	4564.61	-0.220059	0.105068	-2.09445	0.03622	0.999884
ENSG00000141385:AFG3L2	3720.51	-0.246261	0.117637	-2.0934	0.0363131	0.999884
ENSG00000006831:ADIPOR2	3974.41	0.219645	0.105437	2.08318	0.0372349	0.999884
ENSG00000132801:ZSWIM3	170.323	0.278208	0.133618	2.08212	0.0373319	0.999884
ENSG00000177283:FZD8	774.844	-0.266436	0.127967	-2.08206	0.0373369	0.999884
ENSG00000092010:PSME1	1501.34	-0.263368	0.126496	-2.08203	0.0373401	0.999884
ENSG00000165633:VSTM4	267.394	-0.275029	0.132158	-2.08106	0.0374285	0.999884
ENSG00000101574:METTL4	579.913	-0.266489	0.128101	-2.0803	0.0374981	0.999884
ENSG00000148690:FRA10AC1	1262.25	-0.251851	0.121088	-2.0799	0.0375346	0.999884
ENSG00000229789:RP11-391M20.1	185.544	0.270807	0.130214	2.0797	0.0375527	0.999884
ENSG00000164318:EGFLAM	237.219	-0.286288	0.137766	-2.07807	0.037703	0.999884
ENSG00000140987:ZSCAN32	695.838	0.219492	0.105672	2.0771	0.0377924	0.999884
ENSG00000140092:FBLN5	229.997	-0.284807	0.137151	-2.07659	0.0378391	0.999884
ENSG00000269337:AL591479.1	137.82	-0.277268	0.13354	-2.07629	0.0378673	0.999884
ENSG00000130193:THEM6	937.979	-0.269905	0.130039	-2.07557	0.0379339	0.999884
ENSG00000243701:LINC00883	241.503	0.266317	0.12836	2.07477	0.038008	0.999884
ENSG00000242265:PEG10	14821.1	-0.224391	0.108167	-2.07448	0.0380349	0.999884
ENSG00000167685:ZNF444	454.21	0.270057	0.130258	2.07325	0.0381492	0.999884
ENSG00000168274:HIST1H2AE	367.345	0.172456	0.0832275	2.07211	0.0382555	0.999884
ENSG00000105443:CYTH2	1182.84	0.277205	0.133781	2.07208	0.0382582	0.999884
ENSG00000165733:BMS1	6136.14	-0.221761	0.107101	-2.07059	0.0383973	0.999884
ENSG00000101752:MIB1	4484.89	-0.254922	0.123275	-2.06792	0.0386477	0.999884
ENSG00000120697:ALG5	900.175	0.23412	0.11326	2.0671	0.0387243	0.999884
ENSG00000185875:THNSL1	465.817	-0.246699	0.119424	-2.06575	0.0388521	0.999884
ENSG00000100823:APEX1	3507.83	-0.236513	0.114609	-2.06365	0.0390507	0.999884
ENSG00000036549:ZZZ3	3176.58	0.186776	0.0905368	2.06299	0.0391138	0.999884
ENSG00000225439:BOLA3-AS1	274.777	0.276428	0.134047	2.06217	0.0391915	0.999884
ENSG00000184378:ACTRT3	125.984	-0.28379	0.137679	-2.06124	0.0392802	0.999884
ENSG00000018869:ZNF582	240.182	0.277017	0.134436	2.06059	0.0393426	0.999884
ENSG00000112992:NNT	4135	-0.224701	0.109071	-2.06014	0.0393854	0.999884
ENSG00000105497:ZNF175	348.324	0.281031	0.136434	2.05984	0.0394143	0.999884
ENSG00000204128:C2orf72	220.6	-0.283416	0.137769	-2.05719	0.0396681	0.999884
ENSG00000269609:RP11-18I14.10	845.596	-0.24931	0.121221	-2.05666	0.0397191	0.999884
ENSG00000148719:DNAJB12	1599.18	-0.223608	0.108762	-2.05594	0.0397885	0.999884
ENSG00000167522:ANKRD11	3174.26	0.277311	0.134914	2.05547	0.0398336	0.999884
ENSG00000184227:ACOT1	336.362	-0.247709	0.120596	-2.05404	0.0399714	0.999884
ENSG00000116885:OSCP1	194.78	0.265479	0.129267	2.05373	0.0400018	0.999884
ENSG00000159692:CTBP1	3271.24	-0.239165	0.116489	-2.05312	0.0400613	0.999884
ENSG00000121851:POLR3GL	318.231	-0.257636	0.125538	-2.05226	0.0401444	0.999884
ENSG00000163412:EIF4E3	620.281	-0.251024	0.122352	-2.05165	0.0402038	0.999884
ENSG00000166704:ZNF606	586.351	0.251041	0.122446	2.05022	0.040343	0.999884
ENSG00000227674:LINC00355	132.389	0.282467	0.137781	2.05012	0.0403523	0.999884
ENSG00000154723:ATP5J	2437.3	0.22943	0.11193	2.04977	0.0403873	0.999884
ENSG00000187990:HIST1H2BG	206.78	0.155084	0.0757705	2.04676	0.0406813	0.999884
ENSG00000271816:RP11-574K11.28	371.74	-0.261389	0.12779	-2.04546	0.0408098	0.999884
ENSG00000105438:KDELR1	2370.6	0.252867	0.123643	2.04514	0.040841	0.999884
ENSG00000006118:TMEM132A	728.859	-0.239589	0.117234	-2.04368	0.0409854	0.999884
ENSG00000214655:ZSWIM8	1328.23	-0.262481	0.128473	-2.04309	0.0410433	0.999884
ENSG00000179010:MRFAP1	5744.86	-0.252981	0.123876	-2.04221	0.0411308	0.999884
ENSG00000173848:NET1	3288.01	-0.233849	0.114546	-2.04152	0.0411989	0.999884
ENSG00000165821:SALL2	1526.82	-0.254436	0.124648	-2.04123	0.0412282	0.999884
ENSG00000184635:ZNF93	262.786	-0.281135	0.137791	-2.0403	0.0413208	0.999884
ENSG00000201428:RN7SKP71	48857	-0.189496	0.092985	-2.03793	0.0415574	0.999884
ENSG00000172661:FAM21C	1379.53	-0.249847	0.122648	-2.0371	0.0416399	0.999884
ENSG00000203852:HIST2H3A	2227.84	-0.238579	0.117179	-2.03603	0.0417471	0.999884
ENSG00000175182:FAM131A	262.885	-0.268798	0.132064	-2.03536	0.0418142	0.999884
ENSG00000201901:RN7SKP48	16017.2	-0.18556	0.0911731	-2.03525	0.0418256	0.999884
ENSG00000166147:FBN1	1538.74	-0.253623	0.12463	-2.03501	0.0418496	0.999884
ENSG00000206573:SETD5-AS1	1569.9	0.212296	0.104324	2.03498	0.0418528	0.999884
ENSG00000212127:TAS2R14	481.083	0.252405	0.12408	2.03421	0.04193	0.999884
ENSG00000142409:ZNF787	518.623	0.265282	0.13042	2.03405	0.0419464	0.999884
ENSG00000124201:ZNFX1	985.485	0.246685	0.121403	2.03195	0.0421591	0.999884
ENSG00000160753:RUSC1	976.26	-0.231032	0.113755	-2.03097	0.0422584	0.999884
ENSG00000213700:RPL17P50	140.451	-0.273401	0.134626	-2.03081	0.042274	0.999884
ENSG00000180902:D2HGDH	423.455	-0.240568	0.118483	-2.0304	0.0423155	0.999884
ENSG00000137273:FOXF2	867.079	-0.258966	0.127583	-2.02978	0.0423788	0.999884
ENSG00000258759:RP11-1012A1.7	107.604	-0.278368	0.137144	-2.02974	0.0423825	0.999884
ENSG00000141076:CIRH1A	1715.02	0.256163	0.126218	2.02953	0.0424046	0.999884
ENSG00000198093:ZNF649	950.707	0.252958	0.124702	2.0285	0.0425088	0.999884
ENSG00000251791:SCARNA6	411.878	0.231613	0.114301	2.02634	0.0427295	0.999884
ENSG00000162946:DISC1	461.677	-0.25301	0.125033	-2.02354	0.0430176	0.999884
ENSG00000243279:PRAF2	171.27	-0.265323	0.131118	-2.02354	0.0430179	0.999884
ENSG00000235720:RP11-340I6.6	835.767	0.214973	0.106289	2.02253	0.0431211	0.999884
ENSG00000213563:C8orf82	328.36	-0.246331	0.121998	-2.01914	0.0434728	0.999884
ENSG00000119514:GALNT12	138.604	-0.276048	0.136792	-2.01801	0.0435901	0.999884
ENSG00000196396:PTPN1	2819.43	0.246706	0.122275	2.01763	0.0436299	0.999884
ENSG00000179562:GCC1	899.641	0.217814	0.107974	2.01727	0.0436671	0.999884
ENSG00000189060:H1F0	966.356	0.249935	0.124002	2.01556	0.0438458	0.999884
ENSG00000269533:AC003002.6	177.633	0.266043	0.13202	2.01518	0.0438859	0.999884
ENSG00000165406:MARCH8	941.2	-0.247697	0.122991	-2.01394	0.0440154	0.999884
ENSG00000151461:UPF2	2067.67	-0.223243	0.110942	-2.01226	0.044193	0.999884
ENSG00000119929:CUTC	1104.8	-0.236942	0.117944	-2.00893	0.0445443	0.999884
ENSG00000152726:FAM21B	550.239	-0.254554	0.126771	-2.00798	0.0446449	0.999884
ENSG00000156671:SAMD8	1472.95	-0.246287	0.122723	-2.00685	0.0447653	0.999884
ENSG00000174177:CTU2	706.59	0.25845	0.128882	2.00532	0.0449285	0.999884
ENSG00000261611:AC010547.9	499.011	0.259477	0.129403	2.00519	0.0449424	0.999884
ENSG00000132205:EMILIN2	120.82	-0.26784	0.133907	-2.00019	0.0454795	0.999884
ENSG00000127720:METTL25	488.279	-0.25224	0.126123	-1.99995	0.0455052	0.999884
ENSG00000123933:MXD4	1450.81	-0.248321	0.124362	-1.99676	0.0458517	0.999884
ENSG00000225840:AC010970.2	1265.13	-0.239109	0.11976	-1.99657	0.0458719	0.999884
ENSG00000168502:SOGA2	1132.63	-0.26363	0.132318	-1.9924	0.0463271	0.999884
ENSG00000179965:ZNF771	496.45	-0.241959	0.121494	-1.99153	0.0464227	0.999884
ENSG00000180817:PPA1	8752.8	-0.216756	0.108891	-1.99057	0.0465283	0.999884
ENSG00000108064:TFAM	6090.68	-0.175983	0.0884255	-1.99019	0.0465705	0.999884
ENSG00000068078:FGFR3	1152.9	-0.260755	0.131114	-1.98877	0.0467265	0.999884
ENSG00000213020:ZNF611	665.297	0.242546	0.121973	1.98853	0.0467532	0.999884
ENSG00000145730:PAM	3772.25	-0.206023	0.103608	-1.9885	0.0467568	0.999884
ENSG00000178184:PARD6G	297.992	-0.250967	0.126218	-1.98836	0.0467717	0.999884
ENSG00000173890:GPR160	507.112	-0.253051	0.127304	-1.98778	0.0468362	0.999884
ENSG00000142544:CTU1	203.975	0.270412	0.136048	1.98763	0.0468531	0.999884
ENSG00000145248:SLC10A4	113.301	-0.26942	0.135721	-1.98511	0.0471327	0.999884
ENSG00000099364:FBXL19	2066.41	-0.199558	0.100546	-1.98475	0.0471719	0.999884
ENSG00000083720:OXCT1	5525.23	-0.247846	0.124889	-1.98453	0.0471965	0.999884
ENSG00000100228:RAB36	385.67	0.252698	0.127335	1.98451	0.0471991	0.999884
ENSG00000136149:RPL13AP25	812.323	0.224038	0.113025	1.9822	0.0474568	0.999884
ENSG00000142541:RPL13A	26674.2	0.210279	0.106087	1.98213	0.0474643	0.999884
ENSG00000269897:COMMD3-BMI1	2837.04	-0.231435	0.116778	-1.98183	0.0474979	0.999884
ENSG00000184545:DUSP8	135.966	-0.266195	0.134359	-1.98123	0.0475659	0.999884
ENSG00000104973:MED25	757.556	0.249923	0.126212	1.98019	0.0476826	0.999884
ENSG00000091490:SEL1L3	943.02	-0.203424	0.10273	-1.98018	0.0476834	0.999884
ENSG00000160813:PPP1R35	525.229	-0.222952	0.112625	-1.97961	0.0477477	0.999884
ENSG00000243680:RPL37P23	514.064	-0.226919	0.114728	-1.97789	0.0479411	0.999884
ENSG00000129484:PARP2	1842.64	-0.25808	0.130493	-1.97773	0.0479593	0.999884
ENSG00000103876:FAH	447.012	-0.266347	0.134683	-1.97758	0.0479756	0.999884
ENSG00000174276:ZNHIT2	248.445	-0.251926	0.127426	-1.97704	0.0480372	0.999884
ENSG00000160223:ICOSLG	246.112	0.265867	0.134494	1.9768	0.0480642	0.999884
ENSG00000108021:FAM208B	12450.5	-0.206367	0.104426	-1.97621	0.0481309	0.999884
ENSG00000123989:CHPF	652.696	-0.232696	0.117762	-1.97599	0.0481554	0.999884
ENSG00000111058:ACSS3	268.526	0.265263	0.134302	1.97513	0.0482535	0.999884
ENSG00000082146:STRADB	1181.03	-0.222844	0.11283	-1.97505	0.048262	0.999884
ENSG00000126432:PRDX5	1161.45	-0.211228	0.106971	-1.97464	0.0483095	0.999884
ENSG00000230146:SEPHS1P4	101.517	-0.271338	0.137455	-1.97402	0.0483795	0.999884
ENSG00000217950:AC073869.20	232.613	0.254545	0.129091	1.97182	0.04863	0.999884
ENSG00000172336:POP7	1913.33	-0.200286	0.101723	-1.96893	0.0489608	0.999884
ENSG00000100139:MICALL1	2013.26	-0.188056	0.0955611	-1.96792	0.0490776	0.999884
ENSG00000109133:TMEM33	4669.54	0.177491	0.0902026	1.96769	0.0491032	0.999884
ENSG00000226784:PGAM4	689.657	-0.218919	0.111376	-1.96559	0.0493463	0.999884
ENSG00000165995:CACNB2	197.492	-0.270806	0.137785	-1.96543	0.0493645	0.999884
ENSG00000108961:RANGRF	751.995	-0.219222	0.111563	-1.96501	0.0494133	0.999884
ENSG00000150403:TMCO3	1341.9	-0.251822	0.128159	-1.96491	0.0494241	0.999884
ENSG00000244716:RP11-20O24.4	2782.68	-0.218581	0.111262	-1.96457	0.0494644	0.999884
ENSG00000146757:ZNF92	1186.6	0.198652	0.101129	1.96436	0.0494888	0.999884
ENSG00000104886:PLEKHJ1	1769.15	-0.208711	0.106327	-1.96292	0.0496553	0.999884
ENSG00000254144:7SK	480.461	-0.243916	0.124296	-1.96239	0.0497176	0.999884
ENSG00000148444:COMMD3	970.586	-0.244204	0.124482	-1.96175	0.0497913	0.999884
ENSG00000141401:IMPA2	300.2	-0.249157	0.127044	-1.96119	0.0498571	0.999884
ENSG00000130313:PGLS	918.653	-0.206361	0.105225	-1.96114	0.0498632	0.999884
ENSG00000188677:PARVB	362.031	-0.237565	0.121166	-1.96066	0.0499184	0.999884
ENSG00000087077:TRIP6	1705.68	-0.202576	0.103344	-1.9602	0.0499719	0.999884

## Sheet: Table S5
Table S5. Characteristics of the primary patient-derived fibroblasts used in this study.
ID	Mutated gene	Mutation 1		Mutation 2		Sex	Age at biopsy (years)	Experiments performed		Reference
		DNA	Protein	DNA	Protein			Microarray	RNA-Seq
P1	POLR3A	c.1674C>G	p.F558L	c.3742insACC	p.1248insT	M	15		X	Ref 3 (Individual 1)
P2	POLR3A	c.2015G>A	p.G672E	c.2015G>A	p.G672E	M	18		X	Ref 3 (Individual 2)
P3	POLR3A	c.2015G>A	p.G672E	c.2015G>A	p.G672E	M	15		X	Ref 3 (Individual 3)
P4	POLR3A	c.2015G>A	p.G672E	c.3718G>A	p.G1240S	M	7		X	Ref 5 (Individual 4H-42)
P5	POLR3A	c.2554A>G	p.M852V	c.2617-1G>A	p.R873Afs*5	F	26	X		Ref 3 (Individual 7)
P6	POLR3A	c.1114G>A	p.D372N	c.2324A>T	p.N775I	F	1.5	X		Ref 3 (Individual 8)
P7	POLR3A	c.2830G>T	p.E944*	c.3013C>T	p.R1005C	M	23	X		Ref 3 (Individual 9)
P8	POLR3A	c.2554A>G	p.M852V	c.2617-1G>A	p.R873Afs*5	F	30	X		Ref 3 (Individual 10)

## Sheet: Table S6
Table S6. DESeq2 analysis of rRNA-depleted RNA-seq data from French Canadian and control fibroblasts. Genes with pvalue < 0.05 and baseMean > 100 are shown. Pol III transcripts are highlighted in green.
BCYRN1 is an alternate name for the gene encoding BC200 RNA.
ID	baseMean	log2FoldChange	lfcSE	stat	pvalue	padj
ENSG00000204650:CRHR1-IT1	477.063	-1.88206	0.220126	-8.54992	1.23169e-17	2.09646e-13
ENSG00000120088:CRHR1	108.871	-1.707	0.220312	-7.74807	9.32971e-15	5.29337e-11
ENSG00000263715:RP11-105N13.4	108.871	-1.707	0.220312	-7.74807	9.32971e-15	5.29337e-11
ENSG00000213145:CRIP1	592.125	1.9045	0.249603	7.6301	2.34568e-14	9.98147e-11
ENSG00000257341:CRIP1	620.163	1.80249	0.249259	7.23141	4.78015e-13	1.62726e-09
ENSG00000124575:HIST1H1D	3435.33	1.79191	0.260212	6.88635	5.7244e-12	1.62392e-08
ENSG00000197459:HIST1H2BH	1953.47	1.77181	0.26471	6.69338	2.18067e-11	5.30246e-08
ENSG00000203875:SNHG5	4786.82	-1.39411	0.21715	-6.42003	1.36246e-10	2.31905e-07
ENSG00000104738:MCM4	6470.38	0.939715	0.146092	6.43237	1.25627e-10	2.31905e-07
ENSG00000213551:DNAJC9	3392.7	0.799793	0.124295	6.43466	1.23753e-10	2.31905e-07
ENSG00000129682:FGF13	373.788	-1.46944	0.234765	-6.25921	3.86929e-10	5.9872e-07
ENSG00000096060:FKBP5	349.082	1.02792	0.168631	6.09569	1.08964e-09	1.42667e-06
ENSG00000156110:ADK	2688.88	0.702514	0.115227	6.09679	1.08216e-09	1.42667e-06
ENSG00000269821:KCNQ1OT1	3311.71	-0.619306	0.102524	-6.04057	1.53567e-09	1.86704e-06
ENSG00000119969:HELLS	2759.74	1.08375	0.182386	5.94207	2.8145e-09	3.1937e-06
ENSG00000241399:CD302	1778.73	-0.707545	0.120607	-5.86653	4.45022e-09	4.7342e-06
ENSG00000100558:PLEK2	483.766	1.23755	0.215294	5.74816	9.02224e-09	9.03339e-06
ENSG00000103260:METRN	1223.84	-0.567787	0.0991451	-5.72683	1.02326e-08	9.67605e-06
ENSG00000138028:CGREF1	215.705	-1.66463	0.291831	-5.70409	1.16966e-08	9.95441e-06
ENSG00000123219:CENPK	1138.18	1.10545	0.1936	5.70998	1.12993e-08	9.95441e-06
ENSG00000166803:KIAA0101	1142.02	1.11313	0.199142	5.58961	2.27575e-08	1.76071e-05
ENSG00000105329:TGFB1	702.759	0.695176	0.124674	5.57595	2.46177e-08	1.82182e-05
ENSG00000109667:SLC2A9	109.98	-1.64856	0.296213	-5.56547	2.61452e-08	1.85424e-05
ENSG00000091129:NRCAM	302.191	-1.85121	0.338432	-5.46997	4.50115e-08	3.06456e-05
ENSG00000121211:MND1	200.284	1.30392	0.239368	5.44735	5.11247e-08	3.22294e-05
ENSG00000089685:BIRC5	3572.51	1.18387	0.217251	5.44932	5.05635e-08	3.22294e-05
ENSG00000198327:HIST1H4F	1403.93	1.69885	0.315412	5.38614	7.19876e-08	4.22518e-05
ENSG00000160888:IER2	1615.32	0.961724	0.179665	5.35286	8.65725e-08	4.91184e-05
ENSG00000136205:TNS3	13689.7	-1.11177	0.209347	-5.31066	1.09227e-07	5.99728e-05
ENSG00000122952:ZWINT	2233.19	1.10939	0.210138	5.27931	1.29668e-07	6.89711e-05
ENSG00000080986:NDC80	2012.78	1.20039	0.228669	5.24947	1.52534e-07	7.63612e-05
ENSG00000111602:TIMELESS	1418.73	0.87131	0.168111	5.18295	2.18409e-07	0.000106215
ENSG00000184661:CDCA2	2100.91	1.20059	0.232901	5.15494	2.53708e-07	0.000119955
ENSG00000111799:COL12A1	208571	-0.723246	0.140759	-5.13818	2.77414e-07	0.00012426
ENSG00000138160:KIF11	5394.37	1.2384	0.240968	5.13928	2.75796e-07	0.00012426
ENSG00000168389:MFSD2A	173.15	-1.1266	0.220125	-5.118	3.08792e-07	0.000134032
ENSG00000198846:TOX	496.758	1.35187	0.264333	5.11426	3.14981e-07	0.000134032
ENSG00000256316:HIST1H3F	3511.34	1.4854	0.291713	5.09197	3.5436e-07	0.000147111
ENSG00000102287:GABRE	1900.59	-1.09458	0.215381	-5.08208	3.73328e-07	0.000147777
ENSG00000233901:RP11-65J3.1	177.07	-1.02543	0.202475	-5.06447	4.09529e-07	0.00015686
ENSG00000005022:SLC25A5	5835.91	0.477609	0.0943865	5.06014	4.18941e-07	0.00015686
ENSG00000132646:PCNA	6295.95	0.674141	0.133285	5.05789	4.23922e-07	0.00015686
ENSG00000167325:RRM1	9972.84	0.66167	0.13131	5.03899	4.67988e-07	0.000169481
ENSG00000138346:DNA2	1002.51	0.765719	0.152254	5.0292	4.92524e-07	0.000174651
ENSG00000151623:NR3C2	188.103	1.2568	0.250234	5.02249	5.10066e-07	0.00017718
ENSG00000029153:ARNTL2	3702.4	1.29974	0.261424	4.97175	6.63507e-07	0.000225871
ENSG00000244879:GABPB1-AS1	367.764	-0.902741	0.182201	-4.95465	7.24595e-07	0.00024183
ENSG00000105486:LIG1	1234.08	1.01612	0.205341	4.94845	7.4807e-07	0.000244863
ENSG00000042980:ADAM28	143.902	-1.84849	0.374049	-4.94183	7.73934e-07	0.00024855
ENSG00000170312:CDK1	3499.31	1.20702	0.244515	4.9364	7.95786e-07	0.000250835
ENSG00000153044:CENPH	793.769	1.0074	0.205121	4.91126	9.04924e-07	0.000280049
ENSG00000122966:CIT	2249.22	1.07246	0.219192	4.8928	9.94129e-07	0.000302162
ENSG00000149948:HMGA2	1915.4	1.30562	0.267077	4.88855	1.01581e-06	0.000303336
ENSG00000153291:SLC25A27	262.707	-1.00656	0.206278	-4.87964	1.06279e-06	0.000311892
ENSG00000135919:SERPINE2	179914	-1.51374	0.312366	-4.84604	1.25951e-06	0.000359684
ENSG00000068489:PRR11	1386.91	1.20234	0.248176	4.84472	1.26791e-06	0.000359684
ENSG00000257167:TMPO-AS1	111.554	1.27528	0.263965	4.83126	1.35672e-06	0.000378571
ENSG00000196966:HIST1H3E	984.865	1.48303	0.307698	4.81978	1.43719e-06	0.000394554
ENSG00000147231:CXorf57	202.03	0.986084	0.2057	4.7938	1.63652e-06	0.000442146
ENSG00000102385:DRP2	133.942	1.58838	0.33199	4.78442	1.71482e-06	0.000449045
ENSG00000014138:POLA2	1107.14	0.79052	0.16522	4.78466	1.71281e-06	0.000449045
ENSG00000079215:SLC1A3	1008.12	-1.34504	0.281315	-4.78124	1.7422e-06	0.000449304
ENSG00000214425:LRRC37A4P	123.395	1.46014	0.306003	4.77167	1.82706e-06	0.000464155
ENSG00000121152:NCAPH	1103.47	1.27062	0.267334	4.7529	2.00515e-06	0.000501908
ENSG00000131504:DIAPH1	2930.38	0.549176	0.115726	4.74549	2.08e-06	0.000513097
ENSG00000111247:RAD51AP1	1047.81	1.02975	0.21717	4.74167	2.11968e-06	0.000515416
ENSG00000171241:SHCBP1	2859.18	1.23054	0.262212	4.69293	2.69314e-06	0.000645632
ENSG00000206538:VGLL3	34270.2	-0.65383	0.139588	-4.68401	2.81322e-06	0.000665054
ENSG00000172167:MTBP	681.417	0.642454	0.137802	4.66213	3.12947e-06	0.000729682
ENSG00000164087:POC1A	778.373	1.06737	0.231283	4.61499	3.93123e-06	0.000904236
ENSG00000168274:HIST1H2AE	3738.82	1.23228	0.267313	4.60986	4.02936e-06	0.00091445
ENSG00000186638:KIF24	473.835	0.906712	0.197067	4.60103	4.20405e-06	0.000941542
ENSG00000151503:NCAPD3	1975.17	0.659371	0.143931	4.58116	4.62402e-06	0.00102215
ENSG00000162062:C16orf59	216.288	1.05131	0.229972	4.57148	4.84302e-06	0.00105683
ENSG00000169607:CKAP2L	1699.07	1.21202	0.266135	4.55416	5.25958e-06	0.00113321
ENSG00000085840:ORC1	463.717	0.906923	0.199946	4.53584	5.73759e-06	0.00122054
ENSG00000183691:NOG	834.812	1.59617	0.352103	4.53325	5.80833e-06	0.00122054
ENSG00000161800:RACGAP1	6248.84	1.09106	0.24189	4.51057	6.46528e-06	0.00134202
ENSG00000101945:SUV39H1	421.054	0.879785	0.195231	4.50638	6.59417e-06	0.00135228
ENSG00000137804:NUSAP1	3786.35	1.09737	0.244615	4.48613	7.25294e-06	0.00146967
ENSG00000123374:CDK2	2232.86	0.741139	0.165611	4.47519	7.63447e-06	0.00152878
ENSG00000229647:AC007879.7	150.671	-1.07862	0.241178	-4.47231	7.73787e-06	0.00153128
ENSG00000144554:FANCD2	1562.14	1.07312	0.240341	4.465	8.00681e-06	0.00153128
ENSG00000157214:STEAP2	2180.77	-0.912568	0.20435	-4.46571	7.9804e-06	0.00153128
ENSG00000137843:PAK6	131.939	1.19391	0.267117	4.46961	7.83616e-06	0.00153128
ENSG00000144395:CCDC150	409.683	0.952614	0.213661	4.45853	8.25248e-06	0.00156073
ENSG00000121691:CAT	4772.92	-0.818841	0.184655	-4.43443	9.23151e-06	0.00166816
ENSG00000110436:SLC1A2	915.157	1.31077	0.295246	4.43957	9.01384e-06	0.00166816
ENSG00000105011:ASF1B	852.744	1.06958	0.241422	4.43034	9.40857e-06	0.00166816
ENSG00000101057:MYBL2	950.338	1.14254	0.25753	4.43652	9.14262e-06	0.00166816
ENSG00000144810:COL8A1	90941.4	-1.29421	0.292367	-4.42668	9.56944e-06	0.00167919
ENSG00000154839:SKA1	1182.72	1.1712	0.265621	4.40929	1.03711e-05	0.00180129
ENSG00000015568:RGPD5	681.921	-0.608125	0.138784	-4.3818	1.17701e-05	0.00200339
ENSG00000170017:ALCAM	26336.6	0.871917	0.198985	4.38182	1.17694e-05	0.00200339
ENSG00000198056:PRIM1	683.01	0.850602	0.194268	4.3785	1.19497e-05	0.00201382
ENSG00000109674:NEIL3	618.056	1.0208	0.233364	4.3743	1.21821e-05	0.00203285
ENSG00000171320:ESCO2	1031.76	1.00837	0.231496	4.35589	1.32527e-05	0.00219004
ENSG00000151725:CENPU	1680.84	1.10321	0.254256	4.33899	1.43139e-05	0.00232952
ENSG00000168242:HIST1H2BI	2940.02	1.15384	0.265976	4.33812	1.43705e-05	0.00232952
ENSG00000244332:RP11-119K6.6	101.707	1.07054	0.247097	4.33248	1.4744e-05	0.00236752
ENSG00000221829:FANCG	838.326	0.777341	0.179519	4.33013	1.49024e-05	0.0023706
ENSG00000148773:MKI67	6238.74	1.19557	0.276505	4.32386	1.53326e-05	0.00241645
ENSG00000183814:LIN9	667.873	0.880217	0.204317	4.3081	1.64664e-05	0.00254162
ENSG00000170542:SERPINB9	250.1	-1.27249	0.295472	-4.30665	1.65748e-05	0.00254162
ENSG00000146410:MTFR2	146.004	1.128	0.262479	4.29748	1.72749e-05	0.00260209
ENSG00000166508:MCM7	4938.36	0.878726	0.204914	4.28828	1.80064e-05	0.00268849
ENSG00000085999:RAD54L	243.989	0.942942	0.220653	4.27342	1.92494e-05	0.00283877
ENSG00000231245:C1DP1	114.124	-0.966233	0.226162	-4.2723	1.93465e-05	0.00283877
ENSG00000182378:PLCXD1	487.973	0.908423	0.212996	4.26498	1.99917e-05	0.00288371
ENSG00000161888:SPC24	1665.83	1.04364	0.244605	4.26663	1.98444e-05	0.00288371
ENSG00000168078:PBK	2267.5	1.1506	0.271297	4.2411	2.22431e-05	0.003155
ENSG00000111424:VDR	2728.76	-1.00039	0.235845	-4.24174	2.2179e-05	0.003155
ENSG00000198518:HIST1H4E	4860.19	0.871922	0.205896	4.23477	2.28787e-05	0.00317708
ENSG00000197697:HIST1H2BE	1324.89	1.12762	0.267206	4.22003	2.44266e-05	0.00328838
ENSG00000090889:KIF4A	1763.32	1.12641	0.266993	4.21887	2.45534e-05	0.00328838
ENSG00000165891:E2F7	1533.94	1.34733	0.319075	4.22263	2.41466e-05	0.00328838
ENSG00000126787:DLGAP5	3980.72	1.13188	0.268196	4.22036	2.43909e-05	0.00328838
ENSG00000140525:FANCI	3300.08	0.93367	0.221855	4.20847	2.57102e-05	0.00339236
ENSG00000111445:RFC5	897.754	0.667467	0.15888	4.20107	2.65655e-05	0.00347825
ENSG00000134690:CDCA8	1024.26	1.22622	0.292307	4.19498	2.7289e-05	0.00351814
ENSG00000152253:SPC25	352.337	1.18088	0.282062	4.18659	2.83171e-05	0.00351814
ENSG00000163808:KIF15	1480.87	0.982707	0.234402	4.19241	2.76011e-05	0.00351814
ENSG00000156970:BUB1B	2315.16	1.05893	0.252741	4.1898	2.79195e-05	0.00351814
ENSG00000157456:CCNB2	2088.73	1.09309	0.261071	4.18693	2.82756e-05	0.00351814
ENSG00000103522:IL21R	206.458	-0.978596	0.233624	-4.18876	2.80481e-05	0.00351814
ENSG00000265185:SNORD3B-1	111.32	1.35852	0.32448	4.18674	2.82986e-05	0.00351814
ENSG00000138092:CENPO	1689.45	0.798126	0.190819	4.18263	2.8815e-05	0.00353049
ENSG00000164611:PTTG1	2352.14	1.0833	0.259007	4.18251	2.88314e-05	0.00353049
ENSG00000198554:WDHD1	2369.64	0.731583	0.175166	4.17651	2.96019e-05	0.00359895
ENSG00000146918:NCAPG2	2708.85	1.00418	0.240534	4.17481	2.98239e-05	0.00360024
ENSG00000147536:GINS4	985.579	0.874749	0.210295	4.15962	3.18775e-05	0.00376796
ENSG00000138180:CEP55	4325.73	1.1905	0.286132	4.16066	3.17334e-05	0.00376796
ENSG00000104889:RNASEH2A	1198.54	0.868577	0.208667	4.16251	3.14766e-05	0.00376796
ENSG00000142856:ITGB3BP	733.997	0.734742	0.176924	4.15287	3.28336e-05	0.00383777
ENSG00000185347:C14orf80	288.145	1.08629	0.261613	4.15227	3.2919e-05	0.00383777
ENSG00000172889:EGFL7	276.119	-1.25567	0.303324	-4.13969	3.47772e-05	0.00402682
ENSG00000112742:TTK	2624.75	1.12917	0.27302	4.13584	3.53655e-05	0.00406727
ENSG00000187990:HIST1H2BG	3556.65	1.01706	0.2462	4.13104	3.61125e-05	0.00412531
ENSG00000196866:HIST1H2AD	2459.65	1.08636	0.263718	4.11942	3.7983e-05	0.00431006
ENSG00000243749:ZMYM6NB	963.711	-0.420335	0.102077	-4.11784	3.82448e-05	0.00431102
ENSG00000164125:FAM198B	3634.02	-1.16255	0.28245	-4.11595	3.85586e-05	0.0043178
ENSG00000235036:RP5-1099D15.1	252.72	0.889715	0.216613	4.10739	4.00155e-05	0.00445166
ENSG00000198826:ARHGAP11A	4687.67	0.948125	0.231241	4.10016	4.12857e-05	0.00456314
ENSG00000100162:CENPM	435.088	0.954716	0.23314	4.09503	4.22116e-05	0.00463538
ENSG00000188994:ZNF292	5210.73	-0.508493	0.124267	-4.09195	4.27754e-05	0.00463745
ENSG00000197846:HIST1H2BF	1247.19	1.16446	0.284519	4.09272	4.26335e-05	0.00463745
ENSG00000143847:PPFIA4	525.067	-1.40728	0.344486	-4.08517	4.40442e-05	0.00471495
ENSG00000120738:EGR1	1328.03	1.22296	0.299288	4.08624	4.38411e-05	0.00471495
ENSG00000186871:ERCC6L	849.652	1.03269	0.253521	4.07339	4.63334e-05	0.00488351
ENSG00000174442:ZWILCH	3017.75	0.916325	0.224994	4.07266	4.64795e-05	0.00488351
ENSG00000186185:KIF18B	447.825	1.1907	0.292162	4.07547	4.59225e-05	0.00488351
ENSG00000165480:SKA3	1083.74	0.900391	0.22134	4.06791	4.74373e-05	0.00495355
ENSG00000132780:NASP	3187.33	0.444947	0.109646	4.05802	4.94906e-05	0.00513646
ENSG00000142945:KIF2C	2398.27	1.06278	0.262612	4.04697	5.18848e-05	0.0053062
ENSG00000118193:KIF14	2703.54	1.11832	0.27646	4.04513	5.22951e-05	0.0053062
ENSG00000248672:LY75-CD302	634.505	-0.697212	0.172483	-4.04222	5.29479e-05	0.0053062
ENSG00000157510:AFAP1L1	561.7	1.1213	0.27727	4.04409	5.25278e-05	0.0053062
ENSG00000102007:PLP2	3571.86	0.590088	0.145989	4.042	5.29965e-05	0.0053062
ENSG00000137812:CASC5	5842.01	1.10318	0.272911	4.04228	5.2934e-05	0.0053062
ENSG00000123473:STIL	1911.27	0.842119	0.208551	4.03796	5.39186e-05	0.00536695
ENSG00000155011:DKK2	1925.47	-1.27943	0.317357	-4.03151	5.54202e-05	0.00537416
ENSG00000198924:DCLRE1A	988.994	0.784009	0.194372	4.03355	5.49408e-05	0.00537416
ENSG00000258289:CHURC1	5979.8	-0.7895	0.195928	-4.02954	5.58854e-05	0.00537416
ENSG00000137807:KIF23	6341.85	1.02612	0.254367	4.03401	5.48329e-05	0.00537416
ENSG00000088325:TPX2	6589.02	1.09022	0.270543	4.02977	5.58325e-05	0.00537416
ENSG00000269891:ARHGAP19-SLIT1	425.268	0.861531	0.213965	4.0265	5.66127e-05	0.00541351
ENSG00000117650:NEK2	1246.58	1.19146	0.296359	4.02034	5.81153e-05	0.00552615
ENSG00000012963:UBR7	2791.5	0.524976	0.130799	4.0136	5.97987e-05	0.005624
ENSG00000166851:PLK1	1157.56	1.13337	0.282383	4.01358	5.98052e-05	0.005624
ENSG00000259288:RP11-133K1.2	309.438	1.06651	0.266305	4.00483	6.20618e-05	0.00579148
ENSG00000165304:MELK	3300.17	0.909658	0.227316	4.00174	6.28781e-05	0.00581656
ENSG00000166881:TMEM194A	2396.26	0.794004	0.198481	4.00041	6.32324e-05	0.00581772
ENSG00000144476:ACKR3	1738.74	-1.2662	0.316899	-3.9956	6.45303e-05	0.00589022
ENSG00000056998:GYG2	158.75	-1.09926	0.275163	-3.99493	6.47124e-05	0.00589022
ENSG00000203760:CENPW	752.103	0.846871	0.212488	3.98551	6.73366e-05	0.00609647
ENSG00000149503:INCENP	1326.09	0.84779	0.212911	3.9819	6.83657e-05	0.0061569
ENSG00000024526:DEPDC1	2964.97	1.14972	0.289329	3.97376	7.07483e-05	0.00633793
ENSG00000177602:GSG2	362.806	0.929594	0.234151	3.97006	7.18539e-05	0.00636992
ENSG00000222041:LINC00152	4907.98	-0.532125	0.134259	-3.96342	7.38847e-05	0.00651602
ENSG00000122861:PLAU	1407.47	1.2782	0.32297	3.95764	7.56928e-05	0.0065733
ENSG00000132383:RPA1	1741.96	0.463819	0.117249	3.95584	7.62651e-05	0.00658939
ENSG00000135968:GCC2	3577.83	-0.575378	0.145685	-3.94947	7.83254e-05	0.00666588
ENSG00000136732:GYPC	1542.85	-0.765375	0.193708	-3.95118	7.77679e-05	0.00666588
ENSG00000060982:BCAT1	33533.4	0.817164	0.206868	3.95017	7.80957e-05	0.00666588
ENSG00000260604:RP1-140K8.5	226.075	-1.101	0.279007	-3.94612	7.94276e-05	0.00671978
ENSG00000065328:MCM10	1141.22	0.900621	0.228285	3.94516	7.97483e-05	0.00671978
ENSG00000164109:MAD2L1	2145.02	0.982439	0.249188	3.94256	8.0615e-05	0.00672621
ENSG00000102384:CENPI	1579.49	1.09218	0.276979	3.94318	8.04069e-05	0.00672621
ENSG00000152240:HAUS1	1296.38	0.549842	0.139597	3.93878	8.18975e-05	0.00677125
ENSG00000088899:LZTS3	441.778	-0.580665	0.147428	-3.93862	8.19503e-05	0.00677125
ENSG00000104419:NDRG1	6835.72	-0.544651	0.138329	-3.93738	8.23775e-05	0.00677366
ENSG00000145623:OSMR	4319.74	-0.790079	0.200957	-3.93159	8.43858e-05	0.00690544
ENSG00000169679:BUB1	2666.81	1.05491	0.268645	3.92676	8.60976e-05	0.0070091
ENSG00000164985:PSIP1	4354.69	0.64154	0.16342	3.9257	8.64762e-05	0.0070091
ENSG00000104147:OIP5	291.271	1.0161	0.259278	3.91897	8.89268e-05	0.00713973
ENSG00000100058:CRYBB2P1	610.842	-0.652602	0.166499	-3.91956	8.87092e-05	0.00713973
ENSG00000077152:UBE2T	1056.7	0.892943	0.228242	3.91226	9.14362e-05	0.00725938
ENSG00000197409:HIST1H3D	5566.37	1.04565	0.26728	3.91219	9.14617e-05	0.00725938
ENSG00000179750:APOBEC3B	365.228	0.996864	0.255369	3.90363	9.47612e-05	0.00746727
ENSG00000178234:GALNT11	3745.32	-0.415346	0.10658	-3.89703	9.73807e-05	0.00763833
ENSG00000116106:EPHA4	1562.08	-0.874656	0.224686	-3.89279	9.90971e-05	0.00773596
ENSG00000163785:RYK	7814.54	-0.33121	0.0851061	-3.89172	9.95344e-05	0.00773596
ENSG00000139734:DIAPH3	2184.6	0.863885	0.223036	3.87329	0.000107375	0.0083074
ENSG00000138658:C4orf21	1434.98	0.632388	0.163458	3.86882	0.000109363	0.00842295
ENSG00000117643:MAN1C1	758.642	-1.32945	0.34389	-3.86594	0.000110664	0.00844671
ENSG00000165490:C11orf82	741.377	1.01977	0.263716	3.86691	0.000110222	0.00844671
ENSG00000107282:APBA1	542.987	0.821288	0.213204	3.85213	0.000117094	0.00883901
ENSG00000213390:ARHGAP19	1212.6	0.745357	0.193567	3.85064	0.000117809	0.00883901
ENSG00000146670:CDCA5	954.337	0.98791	0.25664	3.8494	0.000118406	0.00883939
ENSG00000184445:KNTC1	4261.67	0.803175	0.209326	3.83696	0.000124568	0.0092053
ENSG00000167513:CDT1	331.213	0.872334	0.227388	3.83632	0.000124891	0.0092053
ENSG00000144354:CDCA7	337.118	1.08682	0.28347	3.83397	0.000126093	0.00923547
ENSG00000131351:HAUS8	355.981	0.760687	0.198441	3.83332	0.000126424	0.00923547
ENSG00000054219:LY75	656.4	-0.686168	0.179158	-3.82996	0.000128164	0.00932259
ENSG00000264885:RP11-815I9.4	417.675	-0.680716	0.178216	-3.81961	0.000133665	0.00968133
ENSG00000146263:MMS22L	2222.12	0.722789	0.189287	3.81847	0.000134279	0.00968462
ENSG00000140285:FGF7	21140.4	-1.17869	0.308782	-3.81722	0.000134965	0.009693
ENSG00000256018:HIST1H3G	3118.89	1.1548	0.303114	3.8098	0.000139082	0.00986381
ENSG00000131747:TOP2A	17379	0.985731	0.258865	3.8079	0.000140154	0.0098986
ENSG00000128694:OSGEPL1	454.247	0.667663	0.17564	3.80131	0.000143933	0.0101235
ENSG00000012048:BRCA1	2370.64	0.788503	0.207595	3.79829	0.0001457	0.0102056
ENSG00000198901:PRC1	8394.39	1.04935	0.276424	3.79618	0.000146945	0.0102088
ENSG00000072571:HMMR	2322.69	1.02296	0.269709	3.79284	0.000148936	0.010305
ENSG00000079616:KIF22	1955.23	0.925631	0.244422	3.78702	0.000152467	0.0105066
ENSG00000213689:TREX1	436.152	0.530997	0.140286	3.78511	0.00015364	0.0105448
ENSG00000159259:CHAF1B	650.916	0.757163	0.200159	3.78281	0.000155068	0.0106
ENSG00000136492:BRIP1	2047.09	0.914067	0.241987	3.77734	0.000158511	0.0107921
ENSG00000129810:SGOL1	440.372	1.12709	0.298942	3.77027	0.000163071	0.0110485
ENSG00000167074:TEF	1405.56	0.445301	0.118133	3.7695	0.000163576	0.0110485
ENSG00000214401:KANSL1-AS1	100.96	-1.26792	0.336681	-3.76594	0.000165924	0.0111628
ENSG00000185215:TNFAIP2	1813.82	-1.14522	0.30427	-3.76384	0.000167325	0.0112127
ENSG00000100714:MTHFD1	4178.15	0.481658	0.128025	3.76222	0.000168415	0.0112415
ENSG00000131386:GALNT15	1993.91	-1.37765	0.36641	-3.75988	0.000169998	0.0113029
ENSG00000158402:CDC25C	450.592	1.0323	0.274901	3.75516	0.000173231	0.011473
ENSG00000229676:ZNF492	104.544	1.11761	0.299784	3.72803	0.000192982	0.0126824
ENSG00000118655:DCLRE1B	758.199	0.626364	0.168431	3.71881	0.000200166	0.0130537
ENSG00000169764:UGP2	15925.7	-0.39931	0.107355	-3.71954	0.00019959	0.0130537
ENSG00000109805:NCAPG	4323.17	0.95079	0.255879	3.71578	0.000202575	0.0131604
ENSG00000123485:HJURP	1853.51	1.04365	0.281259	3.71063	0.000206747	0.0132952
ENSG00000069431:ABCC9	2451.66	-1.36892	0.369043	-3.70937	0.000207774	0.0132952
ENSG00000080839:RBL1	1777.65	0.85067	0.229245	3.71075	0.000206643	0.0132952
ENSG00000100297:MCM5	3548.48	0.861971	0.232325	3.7102	0.000207097	0.0132952
ENSG00000114346:ECT2	5263.67	0.874148	0.235798	3.7072	0.000209567	0.0133282
ENSG00000167747:C19orf48	1265.97	0.463723	0.125099	3.70685	0.000209857	0.0133282
ENSG00000111913:FAM65B	1109.59	-1.18943	0.3211	-3.70423	0.00021203	0.0134162
ENSG00000084463:WBP11	1245.58	0.35363	0.0956792	3.69599	0.000219028	0.0138077
ENSG00000173156:RHOD	463.313	-0.611589	0.165665	-3.69172	0.000222739	0.0139898
ENSG00000071539:TRIP13	1824.04	0.953893	0.258584	3.68891	0.000225219	0.0139907
ENSG00000165046:LETM2	118.157	1.10832	0.300432	3.68908	0.000225068	0.0139907
ENSG00000182809:CRIP2	2177.37	0.838996	0.227361	3.69015	0.000224117	0.0139907
ENSG00000187951:ARHGAP11B	1012.57	0.741357	0.201407	3.68089	0.000232425	0.0143337
ENSG00000051596:THOC3	1126.62	0.877447	0.23847	3.67949	0.000233701	0.0143604
ENSG00000183856:IQGAP3	3749.47	1.05428	0.286783	3.67623	0.00023671	0.014441
ENSG00000143162:CREG1	3058.45	-0.865215	0.235304	-3.677	0.00023599	0.014441
ENSG00000139112:GABARAPL1	5017.6	-0.902485	0.245657	-3.67376	0.000239012	0.0145294
ENSG00000113569:NUP155	5409.48	0.407462	0.110951	3.67247	0.000240221	0.0145509
ENSG00000133119:RFC3	1156.69	0.788638	0.21511	3.66621	0.000246173	0.0148586
ENSG00000189403:HMGB1	17290.8	0.316192	0.086349	3.6618	0.000250453	0.0150635
ENSG00000159167:STC1	1654.68	-1.17666	0.32152	-3.65969	0.000252525	0.0151346
ENSG00000115232:ITGA4	16593.7	-1.11237	0.304368	-3.6547	0.000257487	0.0153778
ENSG00000164104:HMGB2	5137.6	0.87204	0.238792	3.65189	0.00026032	0.0154927
ENSG00000132465:IGJ	132.838	-1.22139	0.334619	-3.65009	0.000262143	0.0154929
ENSG00000130749:ZC3H4	1416.52	0.474077	0.129864	3.65055	0.000261677	0.0154929
ENSG00000092853:CLSPN	1710.51	0.925884	0.25374	3.64894	0.000263324	0.0155088
ENSG00000115163:CENPA	637.794	0.916108	0.251208	3.64681	0.00026552	0.0155307
ENSG00000132326:PER2	401.961	0.627985	0.17216	3.64768	0.000264621	0.0155307
ENSG00000182572:HIST1H3I	1210.26	0.917885	0.252065	3.64146	0.000271093	0.0158023
ENSG00000183386:FHL3	727.748	-0.484112	0.133131	-3.63637	0.000276512	0.0160632
ENSG00000198729:PPP1R14C	112.922	1.34498	0.370465	3.63051	0.000282861	0.0163761
ENSG00000135476:ESPL1	890.424	1.06339	0.293116	3.62787	0.000285772	0.0164885
ENSG00000163507:KIAA1524	2484.6	0.88293	0.243536	3.62546	0.000288444	0.0165865
ENSG00000013810:TACC3	960.402	0.998258	0.275583	3.62234	0.000291945	0.0167312
ENSG00000087076:HSD17B14	267.848	-1.24126	0.34275	-3.62148	0.000292926	0.0167312
ENSG00000233224:HIST1H2AM	2276.9	0.937093	0.259024	3.61779	0.000297134	0.0168584
ENSG00000108950:FAM20A	251.967	-1.1613	0.320984	-3.61793	0.000296971	0.0168584
ENSG00000132185:FCRLA	355.006	0.954806	0.264056	3.61592	0.000299286	0.0169241
ENSG00000197299:BLM	606.445	0.954893	0.26565	3.59456	0.000324943	0.0182208
ENSG00000130147:SH3BP4	13240.1	-0.520407	0.145035	-3.58815	0.000333032	0.0185246
ENSG00000171848:RRM2	4471.85	0.97458	0.271885	3.58454	0.000337678	0.0186611
ENSG00000237649:KIFC1	1383.6	1.04475	0.291402	3.58526	0.00033674	0.0186611
ENSG00000142731:PLK4	1458.53	1.01275	0.282805	3.5811	0.000342147	0.0188469
ENSG00000223345:HIST2H2BA	385.041	0.877344	0.245369	3.57561	0.000349413	0.019062
ENSG00000203818:HIST2H3PS2	257.751	1.07614	0.300896	3.57644	0.000348302	0.019062
ENSG00000152495:CAMK4	371.235	1.2294	0.343772	3.5762	0.00034862	0.019062
ENSG00000076382:SPAG5	2960.85	1.00829	0.28207	3.57462	0.000350733	0.0190729
ENSG00000168298:HIST1H1E	5803.9	0.777685	0.217832	3.57011	0.000356835	0.0192206
ENSG00000245522:RP11-540A21.2	231.264	-0.83712	0.234431	-3.57086	0.00035581	0.0192206
ENSG00000125319:C17orf53	216.115	0.73926	0.207006	3.57121	0.00035534	0.0192206
ENSG00000162496:DHRS3	2964.11	-1.29285	0.362305	-3.56841	0.000359154	0.0192392
ENSG00000198046:ZNF667	608.338	-0.848872	0.237899	-3.5682	0.000359443	0.0192392
ENSG00000246350:RP5-1186N24.3	149.048	-0.924892	0.259277	-3.56719	0.000360825	0.0192527
ENSG00000106462:EZH2	1030.05	0.689938	0.19354	3.56484	0.000364072	0.0193652
ENSG00000051341:POLQ	1637.06	0.924713	0.259521	3.56316	0.000366422	0.0193991
ENSG00000005189:AC004381.6	569.663	0.957263	0.269166	3.5564	0.000375974	0.0198125
ENSG00000149131:SERPING1	982.613	-0.963909	0.2712	-3.55423	0.000379081	0.0199146
ENSG00000167900:TK1	3055.35	0.767747	0.216244	3.55037	0.000384684	0.0201468
ENSG00000221869:CEBPD	1931.54	-0.857287	0.24158	-3.54867	0.000387188	0.0202157
ENSG00000139668:WDFY2	1143.51	0.467932	0.132287	3.53724	0.000404328	0.0210461
ENSG00000263426:RN7SL471P	2343.32	-1.0421	0.294737	-3.53568	0.000406731	0.0211066
ENSG00000138182:KIF20B	2918.32	0.849408	0.240324	3.53442	0.000408667	0.0211426
ENSG00000189308:LIN54	2314.16	0.589508	0.166845	3.53326	0.000410471	0.0211716
ENSG00000114790:ARHGEF26	180.027	1.20259	0.342243	3.51384	0.000441682	0.0227126
ENSG00000188987:HIST1H4D	2306.99	0.964771	0.275038	3.50777	0.000451883	0.0229706
ENSG00000106399:RPA3	1093.69	0.570709	0.162727	3.50715	0.000452938	0.0229706
ENSG00000165244:ZNF367	1265.68	0.908126	0.258958	3.50685	0.000453447	0.0229706
ENSG00000137507:LRRC32	3144.18	-1.18679	0.33839	-3.50717	0.000452898	0.0229706
ENSG00000172346:CSDC2	242.3	0.974073	0.277874	3.50544	0.00045585	0.0230238
ENSG00000067082:KLF6	8040.28	0.753588	0.215057	3.50413	0.000458106	0.0230693
ENSG00000143196:DPT	8591.19	-1.20901	0.345345	-3.50087	0.000463736	0.0232103
ENSG00000119397:CNTRL	1426.07	0.686882	0.196244	3.50015	0.000464997	0.0232103
ENSG00000092470:WDR76	1698.55	0.76729	0.219143	3.50132	0.000462953	0.0232103
ENSG00000124693:HIST1H3B	6342.24	1.01973	0.291635	3.4966	0.000471233	0.0233844
ENSG00000106268:NUDT1	903.033	0.537889	0.153805	3.49722	0.000470135	0.0233844
ENSG00000127586:CHTF18	455.989	0.806578	0.230893	3.4933	0.000477091	0.0236063
ENSG00000132436:FIGNL1	1300.23	0.644544	0.184889	3.48611	0.000490101	0.0240404
ENSG00000112118:MCM3	4186.88	0.633536	0.181906	3.48277	0.000496256	0.0242028
ENSG00000234664:HMGN2P5	368.864	0.522972	0.150304	3.47942	0.000502492	0.0243673
ENSG00000137310:TCF19	3233.41	0.946572	0.272373	3.47528	0.000510312	0.0246762
ENSG00000272403:RP1-93H18.7	120.122	-0.842121	0.242604	-3.47118	0.000518185	0.0249859
ENSG00000132879:FBXO44	416.652	-0.637561	0.183819	-3.46841	0.000523539	0.0251225
ENSG00000214826:DDX12P	182.011	0.712414	0.205413	3.46819	0.00052397	0.0251225
ENSG00000143476:DTL	1976.43	0.82352	0.237999	3.46018	0.000539812	0.0258094
ENSG00000184678:HIST2H2BE	3561.46	0.63989	0.185305	3.45316	0.000554056	0.0264162
ENSG00000000460:C1orf112	811.804	0.712622	0.206526	3.45051	0.000559527	0.0265981
ENSG00000196331:HIST1H2BO	1955.51	0.983398	0.285183	3.4483	0.000564122	0.0265981
ENSG00000234964:FABP5P7	224.167	1.05823	0.306882	3.44832	0.000564092	0.0265981
ENSG00000154920:EME1	407.64	0.80159	0.232405	3.44912	0.000562425	0.0265981
ENSG00000112029:FBXO5	1509.86	0.844623	0.245342	3.44263	0.000576081	0.0270123
ENSG00000189136:UBE2Q2P1	377.156	-0.601536	0.174772	-3.44184	0.000577781	0.0270176
ENSG00000131470:PSMC3IP	612.445	0.788372	0.229776	3.43104	0.000601263	0.027962
ENSG00000187741:FANCA	780.063	0.942429	0.274928	3.42791	0.000608253	0.02821
ENSG00000198374:HIST1H2AL	1637.43	1.00506	0.293483	3.4246	0.000615708	0.0284512
ENSG00000172164:SNTB1	1579.48	-0.750034	0.219044	-3.42412	0.000616797	0.0284512
ENSG00000094916:CBX5	13370.4	0.493716	0.144271	3.42214	0.000621311	0.028582
ENSG00000168453:HR	628.068	-0.960768	0.280867	-3.42072	0.000624551	0.0285982
ENSG00000106804:C5	566.544	0.769666	0.225014	3.42052	0.000625023	0.0285982
ENSG00000182611:HIST1H2AJ	3640.18	1.04342	0.305189	3.41894	0.000628657	0.0286873
ENSG00000123146:CD97	2939.46	0.905583	0.264949	3.41796	0.000630933	0.0287142
ENSG00000166451:CENPN	2180.62	0.546771	0.16011	3.41498	0.00063786	0.028952
ENSG00000164099:PRSS12	2477.58	1.17892	0.345561	3.4116	0.000645834	0.029236
ENSG00000115594:IL1R1	11921.5	-0.703384	0.206249	-3.41037	0.000648758	0.0292905
ENSG00000119431:HDHD3	282.45	-0.644387	0.189163	-3.40652	0.00065796	0.0295492
ENSG00000233822:HIST1H2BN	1209.95	0.880167	0.259548	3.39115	0.00069599	0.031093
ENSG00000196747:HIST1H2AI	2871.98	0.962822	0.284295	3.3867	0.000707392	0.0314374
ENSG00000147274:RBMX	10925.6	0.399184	0.11786	3.38692	0.000706811	0.0314374
ENSG00000213185:FAM24B	133.008	0.781823	0.230932	3.38552	0.000710439	0.0314906
ENSG00000090776:EFNB1	877.611	-0.673408	0.199023	-3.38357	0.000715491	0.0316321
ENSG00000182504:CEP97	2822.79	0.559732	0.165538	3.38128	0.000721478	0.0318142
ENSG00000101447:FAM83D	1368.73	1.06903	0.316274	3.38006	0.000724701	0.0318737
ENSG00000120802:TMPO	10232.8	0.741446	0.219492	3.37802	0.000730106	0.0320287
ENSG00000075218:GTSE1	758.653	0.973674	0.288303	3.37726	0.000732106	0.0320339
ENSG00000273213:RP5-998N21.10	485.335	1.06365	0.315167	3.37488	0.000738491	0.0322304
ENSG00000145730:PAM	47654.2	-0.706268	0.209353	-3.37357	0.000741993	0.0323004
ENSG00000187790:FANCM	1130.78	0.561967	0.166838	3.36835	0.000756194	0.0328346
ENSG00000174371:EXO1	1059.6	0.934682	0.277641	3.36652	0.000761234	0.0329694
ENSG00000182481:KPNA2	10818.7	0.761951	0.226487	3.36422	0.000767612	0.0331612
ENSG00000196954:CASP4	3317.48	-0.438072	0.130265	-3.36293	0.000771203	0.033232
ENSG00000181938:GINS3	433.184	0.652908	0.194317	3.36001	0.0007794	0.0335004
ENSG00000241749:RPSAP52	237.177	0.930047	0.276901	3.35877	0.000782906	0.0335664
ENSG00000185130:HIST1H2BL	1567.59	0.986569	0.293897	3.35685	0.000788347	0.0337147
ENSG00000173406:DAB1	717.055	-1.11899	0.333472	-3.35558	0.000791998	0.0337221
ENSG00000259807:RP11-426C22.4	121.014	-1.13267	0.337566	-3.35541	0.000792482	0.0337221
ENSG00000237238:BMS1P10	122.433	-0.700643	0.20893	-3.35349	0.000798005	0.0338349
ENSG00000087245:MMP2	82803.1	-0.608633	0.181513	-3.3531	0.000799108	0.0338349
ENSG00000184602:SNN	680.615	-0.543262	0.162155	-3.35027	0.000807335	0.0340984
ENSG00000111665:CDCA3	1221.83	0.971256	0.290295	3.34575	0.000820592	0.0345725
ENSG00000120699:EXOSC8	1797.52	0.619779	0.185288	3.34495	0.000822969	0.034587
ENSG00000058056:USP13	1863.73	0.717074	0.214761	3.33893	0.000841007	0.035128
ENSG00000185480:PARPBP	1011.5	0.643657	0.192738	3.33955	0.000839156	0.035128
ENSG00000128944:KNSTRN	2273.26	0.771142	0.230978	3.3386	0.000842031	0.035128
ENSG00000103034:NDRG4	207.263	0.820185	0.245954	3.33471	0.000853896	0.0355359
ENSG00000125398:SOX9	295.633	-1.08315	0.324975	-3.33302	0.000859084	0.0356646
ENSG00000160844:GATS	257.128	-0.74558	0.223773	-3.33187	0.000862659	0.0357258
ENSG00000113368:LMNB1	2801.33	0.89649	0.269167	3.33062	0.00086654	0.0357994
ENSG00000250305:KIAA1456	1722.38	0.968373	0.29089	3.329	0.000871571	0.0359201
ENSG00000184357:HIST1H1B	9541.98	1.00244	0.301872	3.32075	0.000897771	0.0367377
ENSG00000184979:USP18	143.785	-0.722463	0.217563	-3.32071	0.000897884	0.0367377
ENSG00000134057:CCNB1	6198.37	0.958806	0.288905	3.31875	0.000904204	0.0368817
ENSG00000197238:HIST1H4J	169.527	0.818545	0.246677	3.31828	0.000905736	0.0368817
ENSG00000105792:C7orf63	390.734	-0.629804	0.18991	-3.31633	0.000912085	0.0370515
ENSG00000071282:LMCD1	8769.95	-1.00134	0.302327	-3.3121	0.000925983	0.0375266
ENSG00000079432:CIC	1322.62	0.471686	0.142582	3.30818	0.000939052	0.0379658
ENSG00000241644:INMT	462.41	-1.17168	0.354654	-3.30372	0.000954115	0.0382979
ENSG00000176428:VPS37D	106.093	-0.722156	0.218617	-3.30329	0.000955582	0.0382979
ENSG00000136156:ITM2B	10301.5	-0.441766	0.133743	-3.30309	0.000956266	0.0382979
ENSG00000075702:WDR62	621.369	1.00418	0.303907	3.30423	0.000952367	0.0382979
ENSG00000101412:E2F1	630.252	0.770227	0.233581	3.29747	0.000975615	0.0388898
ENSG00000167670:CHAF1A	1134	0.636482	0.193137	3.2955	0.000982477	0.0390718
ENSG00000146072:TNFRSF21	926.139	-1.04447	0.317346	-3.29125	0.000997442	0.0395745
ENSG00000094804:CDC6	1716.26	0.782256	0.237778	3.28985	0.00100239	0.0396784
ENSG00000149548:CCDC15	437.577	0.689609	0.209762	3.28758	0.00101051	0.039907
ENSG00000143786:CNIH3	708.77	0.783389	0.238573	3.28364	0.00102475	0.0403755
ENSG00000272841:RP3-428L16.2	1149.98	-1.19856	0.365478	-3.27944	0.00104013	0.0408215
ENSG00000166741:NNMT	20828.5	-0.885878	0.270147	-3.27924	0.00104086	0.0408215
ENSG00000138594:TMOD3	8564.85	0.351074	0.107106	3.27783	0.0010461	0.0409326
ENSG00000100526:CDKN3	1184.14	0.977524	0.298364	3.27628	0.00105185	0.0409693
ENSG00000130726:TRIM28	8142.24	0.309359	0.0944231	3.27631	0.00105174	0.0409693
ENSG00000117632:STMN1	13067.7	0.958713	0.292826	3.274	0.00106035	0.0411122
ENSG00000104043:ATP8B4	471.615	-1.1999	0.36687	-3.27065	0.00107301	0.0415084
ENSG00000143228:NUF2	1471.76	1.03279	0.315986	3.26846	0.00108135	0.0416888
ENSG00000149554:CHEK1	2276.04	0.655286	0.200508	3.26814	0.00108257	0.0416888
ENSG00000145386:CCNA2	5525.46	0.876982	0.268541	3.26573	0.00109182	0.0418791
ENSG00000011426:ANLN	13406	0.956984	0.293053	3.26557	0.00109243	0.0418791
ENSG00000129195:FAM64A	1306.23	0.949917	0.291011	3.2642	0.00109775	0.041894
ENSG00000178999:AURKB	798.333	0.945838	0.289735	3.2645	0.00109659	0.041894
ENSG00000112984:KIF20A	4917.26	0.887825	0.272185	3.26184	0.00110693	0.0420586
ENSG00000164916:FOXK1	2476.94	0.339065	0.10395	3.26182	0.001107	0.0420586
ENSG00000086475:SEPHS1	2929.72	0.424109	0.130212	3.25708	0.00112566	0.0426724
ENSG00000253864:AC131025.8	1840.03	-0.744144	0.228532	-3.2562	0.00112915	0.0427096
ENSG00000073111:MCM2	2799.85	0.72511	0.222769	3.25498	0.00113401	0.0427761
ENSG00000196374:HIST1H2BM	1097.9	1.00496	0.308792	3.2545	0.00113594	0.0427761
ENSG00000049541:RFC2	1208.53	0.649784	0.199809	3.25203	0.00114585	0.0429593
ENSG00000155561:NUP205	6685.57	0.374487	0.11526	3.24907	0.00115782	0.0433126
ENSG00000267454:ZNF582-AS1	100.391	-0.929006	0.286245	-3.2455	0.00117246	0.0437643
ENSG00000184348:HIST1H2AK	727.442	0.783876	0.241756	3.24243	0.00118517	0.0440453
ENSG00000091651:ORC6	857.725	0.787868	0.243281	3.23851	0.00120156	0.0444605
ENSG00000026036:RTEL1-TNFRSF6B	1459.07	0.451142	0.139287	3.23893	0.00119981	0.0444605
ENSG00000095261:PSMD5	3971.54	0.271206	0.0837823	3.23703	0.00120779	0.0444975
ENSG00000176658:MYO1D	15196.5	-0.89323	0.275934	-3.23711	0.00120746	0.0444975
ENSG00000152049:KCNE4	3371.5	-1.08589	0.335786	-3.23389	0.00122118	0.0448934
ENSG00000174697:LEP	266.132	-1.05406	0.326481	-3.22855	0.00124418	0.0456406
ENSG00000125629:INSIG2	1522.23	-0.598217	0.18558	-3.22351	0.00126632	0.0462542
ENSG00000118689:FOXO3	5509.46	-0.687787	0.213367	-3.2235	0.00126635	0.0462542
ENSG00000058804:NDC1	2813.41	0.656752	0.204043	3.21869	0.00128777	0.0469361
ENSG00000034063:UHRF1	2352.17	0.757019	0.235261	3.21778	0.00129185	0.0469841
ENSG00000162063:CCNF	1447.5	0.919509	0.286109	3.21384	0.00130973	0.0473311
ENSG00000251503:APITD1-CORT	312.139	0.470059	0.146427	3.21019	0.00132645	0.0475317
ENSG00000156802:ATAD2	5775.56	0.661856	0.206157	3.21045	0.00132527	0.0475317
ENSG00000127564:PKMYT1	508.948	0.949848	0.295833	3.21076	0.00132383	0.0475317
ENSG00000258366:RTEL1	1371.92	0.404942	0.126211	3.20845	0.00133451	0.0477201
ENSG00000232561:GTF2IP1	753.894	-0.523937	0.163343	-3.20758	0.00133856	0.0477257
ENSG00000162073:PAQR4	560.374	0.733236	0.228621	3.20721	0.00134028	0.0477257
ENSG00000163689:C3orf67	258.261	0.613296	0.192204	3.19087	0.00141847	0.050195
ENSG00000161692:DBF4B	379.911	0.822026	0.257836	3.18817	0.00143175	0.0503508
ENSG00000087586:AURKA	2974.15	0.944044	0.296094	3.18833	0.00143098	0.0503508
ENSG00000007255:TRAPPC6A	157.138	-0.655601	0.205836	-3.18506	0.00144722	0.0506855
ENSG00000223509:RP11-632K20.7	774.267	-0.557085	0.17495	-3.18426	0.00145123	0.0507215
ENSG00000139350:NEDD1	4624.95	0.606505	0.190595	3.18217	0.00146174	0.0509841
ENSG00000084710:EFR3B	171.62	0.770325	0.242223	3.18024	0.00147155	0.0512215
ENSG00000149136:SSRP1	6818.69	0.34722	0.109225	3.17895	0.0014781	0.0513445
ENSG00000110274:CEP164	3004.48	0.375091	0.118027	3.17801	0.00148288	0.0514057
ENSG00000166165:CKB	861.294	0.878848	0.276659	3.17665	0.00148989	0.0515436
ENSG00000117533:VAMP4	1366.53	0.311086	0.0980958	3.17125	0.00151786	0.0522987
ENSG00000239521:GATS	481.992	-0.607878	0.191808	-3.16921	0.00152856	0.0524549
ENSG00000103995:CEP152	1170.62	0.683844	0.215762	3.16944	0.00152733	0.0524549
ENSG00000203814:HIST2H2BF	1361.59	0.921765	0.290944	3.16819	0.00153392	0.0525327
ENSG00000198948:MFAP3L	2567.13	-0.924312	0.29196	-3.16589	0.00154608	0.0527372
ENSG00000132688:NES	1866.08	0.91983	0.290905	3.16196	0.0015671	0.0533473
ENSG00000025770:NCAPH2	1894.93	0.588794	0.186277	3.16086	0.00157307	0.0534434
ENSG00000171488:LRRC8C	893.812	0.903359	0.286139	3.15706	0.00159368	0.0537862
ENSG00000152689:RASGRP3	357.108	1.12381	0.356068	3.15616	0.00159859	0.0537862
ENSG00000173230:GOLGB1	15180.2	-0.562276	0.178156	-3.1561	0.00159895	0.0537862
ENSG00000141560:FN3KRP	909.556	0.505337	0.160053	3.15732	0.00159227	0.0537862
ENSG00000149636:DSN1	1681.7	0.687884	0.217864	3.1574	0.00159183	0.0537862
ENSG00000160957:RECQL4	490.038	0.704814	0.223448	3.15426	0.00160905	0.0540191
ENSG00000213859:KCTD11	1650.79	-0.734489	0.23301	-3.15218	0.00162059	0.0542992
ENSG00000261061:RP11-303E16.2	376.691	0.555289	0.176353	3.14874	0.00163975	0.0547259
ENSG00000188917:TRMT2B	1143.91	0.424386	0.134847	3.14716	0.00164867	0.0549157
ENSG00000152926:ZNF117	997.215	-0.694284	0.220691	-3.14595	0.0016555	0.0550357
ENSG00000159055:MIS18A	520.24	0.697127	0.221679	3.14476	0.00166224	0.0551521
ENSG00000093072:CECR1	133.809	-1.07804	0.34289	-3.14398	0.00166667	0.0551914
ENSG00000129422:MTUS1	222.059	-1.05564	0.335891	-3.14279	0.00167345	0.0553083
ENSG00000227145:IL21-AS1	165.864	-1.17666	0.374468	-3.14222	0.00167672	0.055309
ENSG00000126216:TUBGCP3	1014.26	0.512143	0.163093	3.14018	0.00168842	0.0555343
ENSG00000089050:RBBP9	2332.7	0.423801	0.134973	3.1399	0.00169008	0.0555343
ENSG00000264021:MIR3917	203.892	1.00032	0.318964	3.13616	0.00171174	0.0561377
ENSG00000176978:DPP7	3157.75	-0.381322	0.121786	-3.13108	0.00174165	0.0568996
ENSG00000125885:MCM8	1540.78	0.759946	0.243105	3.12601	0.00177197	0.0576687
ENSG00000169252:ADRB2	130.93	1.09999	0.352031	3.12469	0.00177995	0.0578179
ENSG00000131737:KRT34	947.825	1.08064	0.34634	3.12018	0.0018074	0.0585976
ENSG00000102882:MAPK3	1933.26	-0.486358	0.155978	-3.11811	0.00182012	0.058898
ENSG00000088367:EPB41L1	871.005	-0.494777	0.159016	-3.1115	0.00186141	0.0601197
ENSG00000079387:SENP1	2148.38	0.327169	0.105242	3.10874	0.00187885	0.0604534
ENSG00000120334:CENPL	1326.76	0.600044	0.193168	3.10633	0.00189423	0.0607187
ENSG00000198795:ZNF521	2227.08	-0.759971	0.244648	-3.10638	0.00189392	0.0607187
ENSG00000041982:TNC	164521	-0.999418	0.322114	-3.10268	0.00191775	0.061242
ENSG00000183763:TRAIP	282.945	0.816501	0.263485	3.09885	0.00194275	0.0619241
ENSG00000131153:GINS2	794.151	0.792797	0.256058	3.09616	0.00196045	0.0622552
ENSG00000129173:E2F8	158.184	1.00709	0.325415	3.0948	0.00196948	0.0623096
ENSG00000139354:GAS2L3	1664.21	0.933875	0.301735	3.09502	0.00196801	0.0623096
ENSG00000182220:ATP6AP2	13803.6	-0.4116	0.133041	-3.09378	0.00197623	0.0624071
ENSG00000100376:FAM118A	1288.54	-0.844219	0.272963	-3.0928	0.0019828	0.0624987
ENSG00000156804:FBXO32	6335.82	-1.07756	0.348876	-3.08865	0.00201065	0.0632358
ENSG00000110987:BCL7A	441.386	0.870467	0.281867	3.08822	0.00201362	0.0632358
ENSG00000114405:C3orf14	869.626	0.616376	0.199683	3.08677	0.00202346	0.0634278
ENSG00000117399:CDC20	2250.55	0.970278	0.314625	3.08392	0.00204295	0.063696
ENSG00000124207:CSE1L	10757	0.497647	0.161345	3.08438	0.0020398	0.063696
ENSG00000158373:HIST1H2BD	4163.41	0.757499	0.245768	3.08217	0.00205499	0.0638286
ENSG00000020922:MRE11A	1773.84	0.393508	0.127751	3.08028	0.00206809	0.0641184
ENSG00000175063:UBE2C	1572.79	0.906086	0.294229	3.07953	0.0020733	0.0641628
ENSG00000136122:BORA	761.878	0.674827	0.219472	3.07477	0.00210665	0.0650767
ENSG00000077585:GPR137B	825.961	-0.602779	0.19632	-3.07039	0.00213782	0.0654458
ENSG00000172020:GAP43	130.65	1.12208	0.365296	3.0717	0.00212846	0.0654458
ENSG00000175352:NRIP3	1627.82	0.636937	0.20744	3.07047	0.00213725	0.0654458
ENSG00000133687:TMTC1	1389.46	-1.14421	0.372541	-3.07136	0.00213083	0.0654458
ENSG00000141858:SAMD1	1357.38	0.36919	0.120175	3.07211	0.0021255	0.0654458
ENSG00000162607:USP1	5333.21	0.582135	0.189977	3.06423	0.00218229	0.0664487
ENSG00000158290:CUL4B	13027.8	-0.648774	0.211651	-3.0653	0.00217454	0.0664487
ENSG00000176890:TYMS	1398.97	0.724338	0.236374	3.06437	0.00218128	0.0664487
ENSG00000244405:ETV5	2596.75	0.417255	0.136328	3.06067	0.00220843	0.0670047
ENSG00000130881:LRP3	2549.75	-0.391196	0.127814	-3.06068	0.00220837	0.0670047
ENSG00000102755:FLT1	489.643	1.11792	0.36532	3.06011	0.00221259	0.0670115
ENSG00000122786:CALD1	116737	-0.585487	0.191449	-3.05819	0.0022268	0.0672026
ENSG00000164754:RAD21	11580.7	0.388916	0.127154	3.05862	0.00222358	0.0672026
ENSG00000104415:WISP1	4182.2	-1.05644	0.34586	-3.05453	0.00225416	0.067908
ENSG00000136108:CKAP2	4895.58	0.805209	0.264044	3.04953	0.00229203	0.0689269
ENSG00000163781:TOPBP1	4718.78	0.47079	0.1545	3.04718	0.00230999	0.0693444
ENSG00000184995:IFNE	107.721	-0.914931	0.300497	-3.04473	0.0023289	0.0697891
ENSG00000198211:TUBB3	7733.99	0.477179	0.156944	3.04044	0.00236236	0.0706674
ENSG00000159208:C1orf51	283.762	0.54379	0.179277	3.03324	0.00241945	0.0712569
ENSG00000198624:CCDC69	146.211	-0.91403	0.301193	-3.0347	0.00240777	0.0712569
ENSG00000006634:DBF4	1611.86	0.651043	0.214643	3.03315	0.00242018	0.0712569
ENSG00000075188:NUP37	1730.49	0.337102	0.111009	3.03669	0.00239189	0.0712569
ENSG00000135451:TROAP	559.04	0.896517	0.295567	3.03321	0.00241963	0.0712569
ENSG00000100644:HIF1A	82748.3	-0.654848	0.21593	-3.03268	0.00242393	0.0712569
ENSG00000259316:CTD-2116N17.1	1270.06	0.330739	0.109048	3.03296	0.0024217	0.0712569
ENSG00000170425:ADORA2B	301.889	-0.743516	0.245044	-3.03421	0.00241167	0.0712569
ENSG00000126453:BCL2L12	329.341	0.610113	0.201128	3.03346	0.00241764	0.0712569
ENSG00000197093:GAL3ST4	263.539	0.583038	0.192432	3.02983	0.00244692	0.0718087
ENSG00000168061:SAC3D1	288.843	0.628077	0.207367	3.02882	0.00245507	0.0719238
ENSG00000152763:WDR78	371.341	-0.505413	0.16691	-3.02806	0.00246127	0.0719815
ENSG00000258947:TUBB3	7902.01	0.475532	0.157255	3.02395	0.002495	0.0727183
ENSG00000035499:DEPDC1B	322.344	0.938623	0.310786	3.02016	0.00252643	0.0732651
ENSG00000141577:AZI1	464.061	0.463714	0.153509	3.02076	0.00252139	0.0732651
ENSG00000087086:FTL	175094	-0.718499	0.237903	-3.02013	0.00252668	0.0732651
ENSG00000233966:UBE2SP1	592.175	0.79855	0.264555	3.01847	0.00254056	0.0733809
ENSG00000228315:GUSBP11	938.984	-0.314384	0.104164	-3.01818	0.00254297	0.0733809
ENSG00000141519:CCDC40	101.335	-0.708134	0.234754	-3.0165	0.00255715	0.0736467
ENSG00000165501:LRR1	1226.49	0.557901	0.18512	3.01373	0.00258061	0.0741969
ENSG00000108559:NUP88	2902.71	0.505279	0.167806	3.01109	0.00260316	0.074719
ENSG00000102678:FGF9	133.672	-1.12548	0.374133	-3.00824	0.00262767	0.075169
ENSG00000171208:NETO2	599.738	0.65262	0.216914	3.00866	0.00262403	0.075169
ENSG00000186300:ZNF555	742.286	-0.391034	0.130061	-3.00654	0.0026424	0.0753543
ENSG00000147416:ATP6V1B2	12053.5	-0.535664	0.178272	-3.00475	0.00265801	0.0756554
ENSG00000167383:ZNF229	1536.99	-0.500488	0.16667	-3.00288	0.0026744	0.075995
ENSG00000026508:CD44	42367	0.545882	0.181924	3.0006	0.0026945	0.0763246
ENSG00000166845:C18orf54	687.305	0.695976	0.23195	3.00054	0.00269497	0.0763246
ENSG00000100739:BDKRB1	626.042	0.969918	0.323561	2.99763	0.00272084	0.0769293
ENSG00000121989:ACVR2A	2977.58	-1.04483	0.349714	-2.98768	0.00281108	0.078826
ENSG00000197153:HIST1H3J	3680.85	0.850122	0.284506	2.98806	0.00280753	0.078826
ENSG00000079257:LXN	236.307	-1.09312	0.366197	-2.98506	0.00283524	0.0793727
ENSG00000240445:FOXO3B	445.821	-0.55197	0.185191	-2.98054	0.00287744	0.080422
ENSG00000205208:C4orf46	1361.58	0.61248	0.205694	2.97762	0.00290492	0.0808683
ENSG00000128567:PODXL	14494.7	0.930609	0.312578	2.97721	0.00290887	0.0808683
ENSG00000259431:THTPA	582.885	-0.381019	0.127995	-2.97683	0.00291242	0.0808683
ENSG00000167107:ACSF2	670.461	-0.58897	0.197788	-2.97779	0.00290333	0.0808683
ENSG00000137959:IFI44L	246.612	-1.04842	0.352358	-2.97544	0.00292568	0.0809724
ENSG00000124610:HIST1H1A	300.893	1.07144	0.360342	2.97339	0.00294532	0.0813837
ENSG00000164032:H2AFZ	13846.3	0.657957	0.22139	2.97193	0.00295935	0.0815066
ENSG00000182749:PAQR7	1360.56	-0.513172	0.172912	-2.96783	0.00299911	0.0823245
ENSG00000154736:ADAMTS5	5560.39	-0.723066	0.243965	-2.96381	0.00303858	0.0831506
ENSG00000184110:EIF3C	5452.98	0.55723	0.188081	2.96272	0.00304931	0.0833103
ENSG00000176734:TRIL	216.312	-1.03162	0.348718	-2.95832	0.00309324	0.0842401
ENSG00000165084:C8orf34	170.118	-1.08446	0.366573	-2.95837	0.0030927	0.0842401
ENSG00000185904:LINC00839	212.146	1.08416	0.36655	2.95773	0.00309916	0.0842663
ENSG00000185344:ATP6V0A2	2478.97	-0.520916	0.176151	-2.95722	0.00310427	0.0842708
ENSG00000137266:SLC22A23	840.464	-0.74588	0.252355	-2.95568	0.00311983	0.0845582
ENSG00000051180:RAD51	498.774	0.763167	0.258355	2.95395	0.00313736	0.0848983
ENSG00000255690:AC005013.1	217.252	-1.02889	0.348548	-2.95193	0.00315793	0.0851842
ENSG00000184270:HIST2H2AB	937.895	0.768334	0.260364	2.951	0.00316748	0.085223
ENSG00000138166:DUSP5	1443.43	1.01613	0.344355	2.95081	0.00316939	0.085223
ENSG00000143401:ANP32E	4009.99	0.561564	0.190551	2.94706	0.0032081	0.0861278
ENSG00000133812:SBF2	9099.72	-0.248993	0.0845175	-2.94605	0.00321863	0.0862745
ENSG00000101460:MAP1LC3A	697.474	-0.466201	0.158316	-2.94475	0.00323216	0.086423
ENSG00000170515:PA2G4	7352	0.296597	0.100762	2.94355	0.00324476	0.0864986
ENSG00000132017:DCAF15	585.504	0.50393	0.171213	2.9433	0.00324732	0.0864986
ENSG00000131634:TMEM204	1537.71	-0.686444	0.233304	-2.94227	0.00325813	0.086651
ENSG00000010292:NCAPD2	6098.19	0.657458	0.223692	2.93913	0.00329138	0.0873987
ENSG00000126950:TMEM35	128.073	1.04716	0.356664	2.93598	0.00332497	0.0881531
ENSG00000120053:GOT1	3430.09	0.424782	0.144785	2.93389	0.00334745	0.0884158
ENSG00000129534:MIS18BP1	3330.89	0.48718	0.166068	2.93361	0.00335046	0.0884158
ENSG00000126804:ZBTB1	6193.98	-0.250311	0.0854234	-2.93024	0.00338695	0.0892405
ENSG00000169902:TPST1	4042.11	-0.811499	0.277066	-2.9289	0.0034016	0.0894806
ENSG00000196584:XRCC2	573.228	0.651468	0.222567	2.92706	0.00342186	0.0897435
ENSG00000029993:HMGB3	2189.22	0.64865	0.221699	2.92581	0.00343564	0.089916
ENSG00000121741:ZMYM2	6765.43	-0.32497	0.111083	-2.92546	0.00343948	0.089916
ENSG00000171824:EXOSC10	4522.61	0.348621	0.11924	2.9237	0.00345898	0.0901613
ENSG00000101868:POLA1	2188.07	0.4753	0.162861	2.91844	0.00351789	0.0912708
ENSG00000066117:SMARCD1	2267.52	0.356922	0.122297	2.91849	0.00351736	0.0912708
ENSG00000167920:TMEM99	489.94	0.525644	0.180139	2.91799	0.003523	0.0912708
ENSG00000219626:FAM228B	292.282	-0.533623	0.183037	-2.91539	0.00355243	0.0915077
ENSG00000260822:GS1-358P8.4	120.333	-0.93225	0.31972	-2.91583	0.00354744	0.0915077
ENSG00000167535:CACNB3	955.416	0.444121	0.152342	2.91528	0.00355364	0.0915077
ENSG00000154263:ABCA10	165.692	-0.944072	0.323785	-2.91573	0.00354853	0.0915077
ENSG00000258964:RP11-618G20.1	6929.73	-0.606528	0.208116	-2.91438	0.00356397	0.091635
ENSG00000185760:KCNQ5	1021.4	1.03024	0.353613	2.91345	0.00357455	0.0916478
ENSG00000086991:NOX4	283.137	-1.05179	0.361018	-2.91339	0.00357524	0.0916478
ENSG00000173207:CKS1B	934.009	0.732032	0.251497	2.9107	0.00360616	0.0921628
ENSG00000146054:TRIM7	201.505	1.0418	0.357883	2.91101	0.00360264	0.0921628
ENSG00000266118:RP11-507M3.1	146.355	-0.660817	0.227079	-2.91008	0.00361341	0.0921739
ENSG00000138161:CUZD1	174.195	0.74844	0.25722	2.90973	0.00361743	0.0921739
ENSG00000069275:NUCKS1	33793.9	0.373878	0.128605	2.90718	0.00364704	0.0925641
ENSG00000198366:HIST1H3A	1400.72	0.800836	0.275461	2.90726	0.00364613	0.0925641
ENSG00000187837:HIST1H1C	11817.7	0.56985	0.196238	2.90387	0.00368584	0.0933582
ENSG00000250742:RP11-834C11.4	670.527	-0.504091	0.173651	-2.90289	0.00369736	0.093372
ENSG00000177084:POLE	1985.84	0.640041	0.220469	2.90309	0.00369498	0.093372
ENSG00000101003:GINS1	970.735	0.757766	0.261218	2.9009	0.00372097	0.0938292
ENSG00000169583:CLIC3	292.164	-0.665694	0.229919	-2.89535	0.00378741	0.0953633
ENSG00000111817:DSE	17767.3	-0.609607	0.210664	-2.89374	0.00380679	0.0956715
ENSG00000182534:MXRA7	21912.8	-0.535504	0.185077	-2.8934	0.0038109	0.0956715
ENSG00000265303:CTD-2510F5.6	344.67	0.407197	0.140872	2.89055	0.00384568	0.0964024
ENSG00000070950:RAD18	1880.81	0.58504	0.202471	2.8895	0.0038585	0.0965088
ENSG00000163814:CDCP1	275.875	0.986569	0.34166	2.88757	0.00388225	0.0967493
ENSG00000130813:C19orf66	1155.45	-0.380688	0.131826	-2.88781	0.00387931	0.0967493
ENSG00000184675:AMER1	481.953	-0.499792	0.173255	-2.88471	0.00391771	0.0973478
ENSG00000196532:HIST1H3C	3401.2	0.860897	0.29862	2.88292	0.00394011	0.0976195
ENSG00000189057:FAM111B	964.378	0.626748	0.217382	2.88316	0.00393706	0.0976195
ENSG00000130695:CEP85	916.634	0.648928	0.225246	2.88097	0.00396454	0.0980819
ENSG00000138135:CH25H	1536.44	-0.913574	0.317318	-2.87905	0.00398879	0.0985387
ENSG00000176142:TMEM39A	3911.22	-0.34914	0.12134	-2.87736	0.00401022	0.0987985
ENSG00000108846:ABCC3	1932.31	-0.726941	0.252647	-2.8773	0.00401091	0.0987985
ENSG00000143819:EPHX1	937.342	-0.60458	0.210224	-2.87589	0.00402893	0.0990183
ENSG00000168496:FEN1	2430.5	0.665873	0.231589	2.87523	0.00403729	0.0990183
ENSG00000170581:STAT2	14426.6	-0.418505	0.145537	-2.87559	0.00403268	0.0990183
ENSG00000188681:TEKT4P2	636.696	-0.780772	0.271734	-2.87329	0.00406219	0.0994857
ENSG00000183137:CEP57L1	1778.43	0.34758	0.121001	2.87253	0.00407196	0.0995818
ENSG00000168393:DTYMK	1956.84	0.658682	0.229471	2.87044	0.00409906	0.0996336
ENSG00000196176:HIST1H4A	1039.24	0.837106	0.29171	2.86965	0.0041092	0.0996336
ENSG00000264469:RP11-173M1.8	133.774	-0.652602	0.227327	-2.87076	0.0040949	0.0996336
ENSG00000249115:HAUS5	626.086	0.584008	0.20348	2.8701	0.00410339	0.0996336
ENSG00000203813:HIST1H3H	3097.58	0.859906	0.29974	2.86884	0.00411976	0.0997473
ENSG00000272168:CASC15	140.467	-1.05277	0.367067	-2.86805	0.0041301	0.0998557
ENSG00000141140:MYO19	2812.41	0.369999	0.129081	2.86641	0.00415158	0.100233
ENSG00000203811:HIST2H3C	5054.47	0.903686	0.315331	2.86584	0.00415908	0.100272
ENSG00000182667:NTM	1173.22	0.786308	0.274423	2.86532	0.00416591	0.100294
ENSG00000170949:ZNF160	2793.24	-0.473564	0.165422	-2.86276	0.00419966	0.100964
ENSG00000143368:SF3B4	694.404	0.292338	0.102244	2.85923	0.00424675	0.101736
ENSG00000236824:BCYRN1	2339.95	-0.873396	0.305585	-2.85811	0.00426168	0.101736
ENSG00000270132:WISP1-OT1	795.679	-0.995136	0.348036	-2.85929	0.0042459	0.101736
ENSG00000234289:H2BFS	493.847	0.686007	0.240008	2.85827	0.0042596	0.101736
ENSG00000093009:CDC45	730.515	0.797296	0.278909	2.85863	0.0042548	0.101736
ENSG00000147140:NONO	20002.6	0.257824	0.090277	2.85592	0.00429128	0.102299
ENSG00000156345:CDK20	330.681	-0.533313	0.186819	-2.8547	0.00430771	0.102404
ENSG00000176619:LMNB2	9272.37	0.550951	0.192996	2.85472	0.00430747	0.102404
ENSG00000240929:HIST2H2BB	289.636	0.968428	0.339335	2.8539	0.00431863	0.102521
ENSG00000170379:FAM115C	207.249	-0.903583	0.316747	-2.85269	0.00433503	0.102746
ENSG00000148019:CEP78	2869.29	0.54259	0.190228	2.85232	0.00434018	0.102746
ENSG00000267532:MIR497HG	139.509	-0.881613	0.309454	-2.84893	0.00438665	0.103702
ENSG00000182963:GJC1	3088.6	0.565601	0.198564	2.84845	0.00439321	0.103713
ENSG00000122970:IFT81	1775.77	-0.380209	0.133537	-2.84721	0.00441036	0.103973
ENSG00000125675:GRIA3	4931.31	-0.494694	0.173776	-2.84674	0.00441699	0.103985
ENSG00000139211:AMIGO2	5041.38	-0.868731	0.305277	-2.84572	0.00443114	0.104175
ENSG00000130816:DNMT1	5045.53	0.559336	0.196653	2.84428	0.00445123	0.104503
ENSG00000197061:HIST1H4C	4096.51	0.792504	0.278706	2.84351	0.00446195	0.10461
ENSG00000170545:SMAGP	509.366	0.773615	0.272122	2.8429	0.00447057	0.104658
ENSG00000259066:RP11-371E8.4	608.349	0.445556	0.156799	2.84158	0.00448907	0.104669
ENSG00000196787:HIST1H2AG	5056.21	0.847799	0.298539	2.83982	0.00451388	0.105087
ENSG00000197016:ZNF470	1122.21	-0.530128	0.186731	-2.839	0.00452551	0.105087
ENSG00000062716:VMP1	33310.5	-0.6123	0.215909	-2.83591	0.00456948	0.105819
ENSG00000273420:CTD-2540B15.13	691.917	-0.45519	0.160502	-2.83603	0.00456778	0.105819
ENSG00000119203:CPSF3	4050.26	0.239102	0.0843786	2.83368	0.00460159	0.106418
ENSG00000178295:GEN1	2152.59	0.565064	0.199673	2.82995	0.00465554	0.107084
ENSG00000136824:SMC2	4820.31	0.643899	0.227524	2.83003	0.00465433	0.107084
ENSG00000152268:SPON1	707.532	-0.977345	0.345334	-2.83015	0.00465268	0.107084
ENSG00000100241:SBF1	5493.8	0.255758	0.0903995	2.8292	0.00466647	0.107086
ENSG00000004660:CAMKK1	670.445	0.523792	0.185253	2.82745	0.0046921	0.107489
ENSG00000143942:CHAC2	191.17	0.666815	0.235979	2.82573	0.00471723	0.107919
ENSG00000023171:GRAMD1B	1146.51	0.61974	0.219393	2.82479	0.00473117	0.107948
ENSG00000160298:C21orf58	334.567	0.659635	0.233489	2.82512	0.00472635	0.107948
ENSG00000138411:HECW2	2703.09	0.891657	0.316099	2.82082	0.00479017	0.109148
ENSG00000173926:MARCH3	323.231	0.883617	0.313431	2.81917	0.00481474	0.109415
ENSG00000158169:FANCC	307.309	0.494812	0.175504	2.81938	0.00481161	0.109415
ENSG00000198339:HIST1H4I	334.312	0.973945	0.345735	2.81703	0.00484707	0.109852
ENSG00000226608:FTLP3	1871.81	-0.678253	0.240841	-2.81618	0.0048598	0.109852
ENSG00000183486:MX2	159.311	-0.980257	0.348045	-2.81647	0.00485549	0.109852
ENSG00000164045:CDC25A	527.147	0.702768	0.249651	2.81501	0.00487761	0.110109
ENSG00000175279:APITD1	481.439	0.408334	0.145133	2.81351	0.00490043	0.110477
ENSG00000151466:SCLT1	1399.58	0.437562	0.15556	2.81282	0.00491094	0.110568
ENSG00000146909:NOM1	2043.12	0.27281	0.0970152	2.81204	0.00492289	0.11069
ENSG00000169359:SLC33A1	4238.71	-0.297546	0.105847	-2.81109	0.00493734	0.110869
ENSG00000134574:DDB2	1546.26	0.370381	0.131823	2.80969	0.0049589	0.111066
ENSG00000102189:EEA1	8443.56	-0.537284	0.191234	-2.80957	0.00496085	0.111066
ENSG00000129484:PARP2	804.332	0.448173	0.159535	2.80925	0.00496572	0.111066
ENSG00000170345:FOS	7914.7	1.00179	0.356703	2.80847	0.00497781	0.111191
ENSG00000258472:RP11-192H23.4	565.756	0.764096	0.272134	2.80779	0.00498824	0.111278
ENSG00000155269:GPR78	641.3	-1.02709	0.366077	-2.80568	0.00502109	0.111864
ENSG00000159399:HK2	1495.94	-0.493172	0.176052	-2.80129	0.00508991	0.112806
ENSG00000160219:GAB3	119.954	0.744355	0.265708	2.8014	0.00508814	0.112806
ENSG00000109625:CPZ	677.007	-1.02428	0.365831	-2.79988	0.00511219	0.113006
ENSG00000176108:CHMP6	551.886	0.359376	0.128346	2.80006	0.00510926	0.113006
ENSG00000115884:SDC1	6671.27	0.557514	0.199342	2.79677	0.00516158	0.11395
ENSG00000164687:FABP5	244.826	0.877088	0.313663	2.79628	0.00516952	0.113977
ENSG00000257411:RP11-603J24.9	2364.98	0.297755	0.106531	2.795	0.00518999	0.114281
ENSG00000163918:RFC4	1256.67	0.588692	0.211227	2.78702	0.00531958	0.116983
ENSG00000137033:IL33	259.223	-0.900788	0.323511	-2.78442	0.00536243	0.117773
ENSG00000135454:B4GALNT1	243.39	0.947697	0.34046	2.78358	0.00537625	0.117862
ENSG00000121289:CEP89	1463.24	0.348727	0.125323	2.78263	0.00539207	0.117862
ENSG00000100342:APOL1	266.938	-0.987321	0.354833	-2.7825	0.00539421	0.117862
ENSG00000228716:DHFR	3089.81	0.564211	0.202814	2.78192	0.00540387	0.117888
ENSG00000197914:HIST1H4K	8240.97	0.71582	0.257342	2.7816	0.00540923	0.117888
ENSG00000115687:PASK	257	0.710861	0.255697	2.78009	0.00543436	0.118284
ENSG00000055813:CCDC85A	3250.19	0.941678	0.338868	2.7789	0.00545436	0.118568
ENSG00000149257:SERPINH1	46292.9	-0.316955	0.114195	-2.77557	0.00551054	0.119623
ENSG00000176974:SHMT1	564.808	0.889398	0.320482	2.77519	0.00551693	0.119623
ENSG00000135314:KHDC1	127.835	0.771395	0.278243	2.77238	0.00556477	0.120353
ENSG00000175550:DRAP1	6825.43	0.374737	0.13515	2.77275	0.00555854	0.120353
ENSG00000099814:CEP170B	2063.52	0.288537	0.104116	2.77129	0.00558344	0.120604
ENSG00000101000:PROCR	1728.94	-0.852983	0.307842	-2.77085	0.0055911	0.120616
ENSG00000178381:ZFAND2A	898.039	-0.37759	0.136361	-2.76904	0.00562213	0.121132
ENSG00000272578:AP000347.2	668.096	-0.311893	0.112689	-2.76772	0.00564493	0.12147
ENSG00000259001:RPPH1	297961	-0.645001	0.233208	-2.76577	0.00567881	0.122044
ENSG00000072840:EVC	3742.59	0.293613	0.106189	2.76501	0.00569207	0.122175
ENSG00000181467:RAP2B	3636.03	0.447559	0.162026	2.76226	0.00574025	0.12236
ENSG00000010704:HFE	1256.1	-0.300858	0.108903	-2.76263	0.00573375	0.12236
ENSG00000128578:STRIP2	323.537	0.48985	0.177294	2.76293	0.00572848	0.12236
ENSG00000050438:SLC4A8	587.658	0.640888	0.231972	2.76279	0.00573101	0.12236
ENSG00000109099:PMP22	8837.45	-0.607689	0.220029	-2.76186	0.0057473	0.12236
ENSG00000138678:AGPAT9	282.311	-0.902196	0.326933	-2.75957	0.0057877	0.12268
ENSG00000002822:MAD1L1	1898.35	0.387748	0.14051	2.75958	0.00578761	0.12268
ENSG00000154473:BUB3	10111.5	0.606739	0.219809	2.76029	0.00577494	0.12268
ENSG00000197275:RAD54B	1053.54	0.594478	0.215459	2.75912	0.00579572	0.122698
ENSG00000139304:PTPRQ	144.709	-0.600957	0.21894	-2.74485	0.00605389	0.127687
ENSG00000243753:HLA-L	261.837	-0.798844	0.291158	-2.74367	0.00607559	0.127828
ENSG00000123975:CKS2	2138.7	0.699387	0.25507	2.74194	0.00610768	0.128344
ENSG00000116120:FARSB	3448.53	0.299612	0.10931	2.74094	0.00612646	0.128422
ENSG00000137760:ALKBH8	1365.59	0.304383	0.111044	2.7411	0.00612339	0.128422
ENSG00000064042:LIMCH1	3639.77	-0.98391	0.359833	-2.73435	0.00625031	0.130696
ENSG00000243444:PALM2	1100.64	-0.524696	0.191969	-2.73324	0.00627154	0.130819
ENSG00000167553:TUBA1C	33709.9	0.453626	0.165989	2.73288	0.00627837	0.130819
ENSG00000100401:RANGAP1	5827.11	0.410774	0.150377	2.73164	0.00630209	0.131134
ENSG00000177406:RP11-218M22.1	248.569	-0.64233	0.235226	-2.73069	0.00632016	0.13135
ENSG00000108055:SMC3	6567.19	0.42209	0.154664	2.72909	0.00635102	0.13183
ENSG00000004700:RECQL	10548.8	0.315021	0.11554	2.7265	0.0064009	0.132598
ENSG00000154721:JAM2	309.089	-1.02083	0.37443	-2.72637	0.00640361	0.132598
ENSG00000049239:H6PD	4695.16	-0.448255	0.164566	-2.72387	0.00645227	0.133317
ENSG00000117519:CNN3	22367.3	-0.454667	0.166925	-2.72378	0.00645398	0.133317
ENSG00000240775:RP11-170N16.2	140.047	-0.617268	0.226836	-2.72121	0.00650427	0.133545
ENSG00000137198:GMPR	162.727	-0.870527	0.319784	-2.72224	0.00648414	0.133545
ENSG00000196781:TLE1	1044.8	0.575533	0.21138	2.72274	0.00647426	0.133545
ENSG00000197496:SLC2A10	4934.6	-0.315983	0.116096	-2.72173	0.00649415	0.133545
ENSG00000160299:PCNT	2980.52	0.390227	0.143474	2.71985	0.0065312	0.133784
ENSG00000129007:CALML4	111.528	0.663194	0.244071	2.71721	0.00658343	0.134683
ENSG00000100629:CEP128	604.319	0.582398	0.214404	2.71636	0.00660043	0.134869
ENSG00000125744:RTN2	279.751	0.522338	0.192398	2.71488	0.00662998	0.135276
ENSG00000132967:HMGB1P5	2518.77	0.290162	0.106955	2.71294	0.00666888	0.135779
ENSG00000162595:DIRAS3	230.205	1.0034	0.36999	2.71196	0.00668857	0.135855
ENSG00000167371:PRRT2	108.543	0.741375	0.273345	2.71223	0.00668327	0.135855
ENSG00000224822:THRB-IT1	176.148	-0.978997	0.361066	-2.71141	0.00669984	0.135921
ENSG00000090339:ICAM1	495.58	-1.01254	0.373501	-2.71095	0.00670914	0.135948
ENSG00000125734:GPR108	2053.39	-0.299693	0.110586	-2.71004	0.00672753	0.135997
ENSG00000099999:RNF215	751.897	-0.378744	0.13974	-2.71034	0.00672138	0.135997
ENSG00000187266:EPOR	121.037	0.69356	0.256247	2.70661	0.00679748	0.137248
ENSG00000238249:HMGN2P17	115.33	0.545036	0.201516	2.70468	0.0068371	0.137756
ENSG00000130821:SLC6A8	597.756	-0.532305	0.196895	-2.7035	0.00686138	0.138047
ENSG00000131759:RARA	886.222	-0.428602	0.158608	-2.70227	0.00688674	0.138393
ENSG00000115841:RMDN2	877.09	-0.616708	0.228253	-2.70186	0.0068952	0.1384
ENSG00000233327:USP32P2	377.438	-1.005	0.372168	-2.7004	0.00692572	0.138844
ENSG00000243646:IL10RB	2566.72	-0.341616	0.126524	-2.70002	0.00693361	0.138844
ENSG00000245060:LINC00847	310.364	-0.762694	0.28259	-2.69894	0.00695598	0.139128
ENSG00000102098:SCML2	238.02	0.668973	0.248013	2.69733	0.00698986	0.139614
ENSG00000183401:CCDC159	207.134	-0.436853	0.162001	-2.69661	0.00700492	0.139614
ENSG00000133433:GSTT2B	216.533	-0.854986	0.31704	-2.69678	0.00700142	0.139614
ENSG00000184825:HIST1H2AH	2961.06	0.836401	0.310355	2.69498	0.00703919	0.139644
ENSG00000130429:ARPC1B	10388.1	0.332901	0.123485	2.69588	0.00702033	0.139644
ENSG00000212456:RNVU1-13	100.135	0.936765	0.347786	2.69351	0.00707043	0.14
ENSG00000133874:RNF122	104.843	-0.773915	0.287342	-2.69336	0.00707359	0.14
ENSG00000163002:NUP35	757.03	0.524112	0.194814	2.69032	0.00713827	0.140826
ENSG00000163739:CXCL1	167.224	-1.00676	0.374229	-2.69024	0.00714015	0.140826
ENSG00000120129:DUSP1	8755.67	0.726033	0.270067	2.68834	0.00718076	0.141308
ENSG00000092036:HAUS4	1379.45	0.524763	0.195201	2.68832	0.00718122	0.141308
ENSG00000085511:MAP3K4	4935.58	-0.579677	0.215746	-2.68685	0.00721297	0.141581
ENSG00000204568:MRPS18B	2845.44	0.293453	0.109232	2.68652	0.00722006	0.141581
ENSG00000107672:NSMCE4A	1141.15	0.63529	0.236439	2.6869	0.0072118	0.141581
ENSG00000101577:LPIN2	4111.34	-0.427277	0.159073	-2.68604	0.00723044	0.141622
ENSG00000182916:TCEAL7	465.081	-0.871972	0.324928	-2.68359	0.00728364	0.1425
ENSG00000077514:POLD3	1513.64	0.383439	0.142947	2.68239	0.00730983	0.142848
ENSG00000271894:RP11-482H16.1	1971.79	0.917272	0.342053	2.68167	0.00732562	0.142992
ENSG00000166582:CENPV	172.511	0.503756	0.187897	2.68102	0.00733976	0.143104
ENSG00000112877:CEP72	117.696	0.659322	0.246066	2.67945	0.0073743	0.143449
ENSG00000213366:GSTM2	605.461	-0.508857	0.190138	-2.67625	0.00744505	0.144166
ENSG00000113391:FAM172A	3114.39	-0.317394	0.118629	-2.67552	0.00746126	0.144316
ENSG00000181544:FANCB	841.139	0.514708	0.192412	2.67503	0.00747236	0.144367
ENSG00000134222:PSRC1	626.448	0.762717	0.285179	2.67452	0.00748371	0.144422
ENSG00000257698:RP11-620J15.3	424.911	0.377514	0.141312	2.67149	0.00755148	0.1454
ENSG00000145555:MYO10	8294.11	0.707922	0.265116	2.67024	0.00757968	0.14565
ENSG00000249624:AP000295.9	1161.37	-0.33835	0.126715	-2.67016	0.00758158	0.14565
ENSG00000232320:AC009299.5	447.351	-0.580918	0.217763	-2.66766	0.00763814	0.146454
ENSG00000112852:PCDHB2	247.902	-0.846336	0.317427	-2.66624	0.00767059	0.146651
ENSG00000119650:IFT43	1010.53	-0.360884	0.135372	-2.66588	0.00767874	0.146651
ENSG00000183044:ABAT	971.043	-0.848808	0.318432	-2.66559	0.00768539	0.146651
ENSG00000100994:PYGB	9254.49	0.354159	0.132812	2.66663	0.00766159	0.146651
ENSG00000134308:YWHAQ	23035.1	0.412493	0.154792	2.66481	0.00770312	0.146784
ENSG00000188486:H2AFX	857.957	0.580671	0.217936	2.66441	0.00771228	0.146784
ENSG00000163249:CCNYL1	843.712	0.474987	0.178354	2.66318	0.00774069	0.147047
ENSG00000198830:HMGN2	8135.22	0.478161	0.179724	2.66053	0.00780187	0.147061
ENSG00000128655:PDE11A	253.71	-0.992247	0.37283	-2.66139	0.0077818	0.147061
ENSG00000124596:OARD1	787.149	0.37324	0.140287	2.66055	0.00780136	0.147061
ENSG00000112246:SIM1	1374.74	0.939775	0.353006	2.6622	0.00776307	0.147061
ENSG00000175745:NR2F1	511.948	-0.813029	0.30571	-2.65948	0.00782609	0.147191
ENSG00000126215:XRCC3	479.003	0.566223	0.212895	2.65964	0.0078225	0.147191
ENSG00000183598:HIST2H3D	587.332	0.832762	0.313294	2.65809	0.00785852	0.147564
ENSG00000162772:ATF3	295.305	0.941257	0.354137	2.65789	0.00786324	0.147564
ENSG00000213462:ERV3-1	630.825	-0.580874	0.218714	-2.65586	0.00791062	0.148126
ENSG00000189058:APOD	153.41	-0.992252	0.373983	-2.6532	0.00797327	0.148912
ENSG00000198954:KIAA1279	4032.4	0.425662	0.160408	2.65363	0.00796317	0.148912
ENSG00000164118:CEP44	1382.4	0.322373	0.121694	2.64903	0.0080722	0.150489
ENSG00000139133:ALG10	403.83	0.525038	0.19833	2.6473	0.0081138	0.1511
ENSG00000196550:FAM72A	129.233	0.711845	0.269068	2.6456	0.00815469	0.151669
ENSG00000240747:KRBOX1	204.905	0.846339	0.319942	2.64529	0.00816219	0.151669
ENSG00000225968:ELFN1	236.475	0.751882	0.284447	2.64331	0.00821005	0.152226
ENSG00000093000:NUP50	5541.84	0.365834	0.138515	2.64112	0.00826331	0.153047
ENSG00000068028:RASSF1	2223.31	0.355118	0.13458	2.63872	0.00832196	0.153631
ENSG00000138675:FGF5	2351.57	0.795603	0.301483	2.63897	0.00831582	0.153631
ENSG00000104213:PDGFRL	155.242	-0.986183	0.373638	-2.63941	0.00830514	0.153631
ENSG00000132000:PODNL1	391.668	-0.709042	0.268991	-2.63593	0.00839068	0.154554
ENSG00000058866:DGKG	193.621	0.481812	0.182881	2.63457	0.00842449	0.154845
ENSG00000247240:UBL7-AS1	102.591	0.568418	0.215783	2.63421	0.00843321	0.154845
ENSG00000088756:ARHGAP28	638.732	-0.980215	0.37226	-2.63314	0.00845986	0.155167
ENSG00000162618:ELTD1	2263.63	0.613722	0.233163	2.63215	0.00848453	0.155452
ENSG00000075618:FSCN1	8861.39	0.385461	0.1465	2.63114	0.00850996	0.155583
ENSG00000156136:DCK	2599.43	0.587491	0.223368	2.63015	0.00853475	0.155869
ENSG00000162433:AK4	2580.19	-0.971787	0.369614	-2.62919	0.00855879	0.156141
ENSG00000005249:PRKAR2B	543.226	0.902255	0.343447	2.62706	0.00861262	0.156954
ENSG00000151892:GFRA1	4055.37	0.952368	0.362837	2.62478	0.0086705	0.157498
ENSG00000178802:MPI	1821.93	-0.46239	0.176187	-2.62443	0.00867949	0.157498
ENSG00000086619:ERO1LB	280.815	-0.584469	0.222903	-2.62208	0.00873947	0.158027
ENSG00000140092:FBLN5	10417.1	-0.712456	0.271717	-2.62205	0.00874029	0.158027
ENSG00000137821:LRRC49	756.775	0.702937	0.268073	2.62218	0.00873688	0.158027
ENSG00000273000:KB-1572G7.2	552.604	-0.309967	0.118225	-2.62184	0.00874573	0.158027
ENSG00000095209:TMEM38B	1026.49	-0.529046	0.201857	-2.62089	0.00877002	0.15813
ENSG00000197530:MIB2	1350.48	-0.461801	0.17639	-2.61808	0.00884269	0.159271
ENSG00000258056:RP11-644F5.11	261.73	-0.458422	0.175139	-2.61747	0.00885835	0.159385
ENSG00000180596:HIST1H2BC	4320.13	0.679618	0.260008	2.61383	0.00895328	0.160923
ENSG00000174080:CTSF	2369.66	-0.593151	0.226995	-2.61305	0.00897378	0.161121
ENSG00000140836:ZFHX3	1043.52	0.502031	0.192282	2.6109	0.00903034	0.161625
ENSG00000107864:CPEB3	143.814	0.665434	0.255305	2.60643	0.00914914	0.163408
ENSG00000090273:NUDC	3199	0.269898	0.103701	2.60266	0.00925024	0.164695
ENSG00000120217:CD274	316.83	0.873865	0.335753	2.6027	0.00924917	0.164695
ENSG00000228439:TSTD3	247.871	-0.514547	0.197794	-2.60142	0.00928376	0.165088
ENSG00000111581:NUP107	3544.83	0.41333	0.158904	2.60113	0.00929171	0.165088
ENSG00000177674:AGTRAP	1254.27	-0.522053	0.200734	-2.60071	0.00930298	0.165116
ENSG00000170089:RP11-423H2.1	1160.33	0.71108	0.273613	2.59885	0.00935355	0.165684
ENSG00000173281:PPP1R3B	2387.28	-0.626281	0.241088	-2.59773	0.00938412	0.165826
ENSG00000107020:PLGRKT	904.627	0.397957	0.15321	2.59746	0.00939171	0.165826
ENSG00000115828:QPCT	1835.66	-0.435883	0.167973	-2.59496	0.00946019	0.166517
ENSG00000164603:C7orf60	3284.07	-0.570215	0.219717	-2.59522	0.00945291	0.166517
ENSG00000064205:WISP2	1880.51	-0.947317	0.365057	-2.59499	0.00945944	0.166517
ENSG00000106415:GLCCI1	215.982	0.634302	0.244503	2.59425	0.00947964	0.166687
ENSG00000163710:PCOLCE2	1353.14	0.789777	0.304739	2.59165	0.00955161	0.167167
ENSG00000131019:ULBP3	228.326	0.651525	0.251409	2.59149	0.00955605	0.167167
ENSG00000107140:TESK1	887.958	-0.317133	0.122373	-2.59154	0.00955484	0.167167
ENSG00000189067:LITAF	3531.25	-0.679318	0.262018	-2.59264	0.00952429	0.167167
ENSG00000224126:UBE2SP2	127.885	0.75789	0.292632	2.58991	0.00960002	0.167764
ENSG00000067715:SYT1	195.044	0.967142	0.373688	2.5881	0.00965076	0.168401
ENSG00000079462:PAFAH1B3	626.067	0.650011	0.251173	2.5879	0.00965626	0.168401
ENSG00000109685:WHSC1	7711.85	0.595829	0.23076	2.58203	0.00982223	0.17112
ENSG00000154175:ABI3BP	1459.06	0.937124	0.363082	2.58103	0.00985067	0.171265
ENSG00000135924:DNAJB2	1611.36	-0.360447	0.139725	-2.57969	0.00988889	0.171541
ENSG00000188070:C11orf95	1819.76	0.326785	0.12669	2.57942	0.00989676	0.171541
ENSG00000155366:RHOC	20017.5	0.271815	0.105405	2.57876	0.00991546	0.17169
ENSG00000124529:HIST1H4B	2036.33	0.65924	0.255718	2.57799	0.00993767	0.171899
ENSG00000172731:LRRC20	332.999	0.766849	0.297551	2.57721	0.00996024	0.17194
ENSG00000233251:AC007743.1	206.193	0.829371	0.321909	2.57642	0.009983	0.171985
ENSG00000206799:SNORA32	487.41	-0.612034	0.237532	-2.57663	0.00997679	0.171985
ENSG00000122257:RBBP6	1739.83	-0.274481	0.106619	-2.57441	0.0100412	0.172813
ENSG00000103550:KNOP1	1490.91	0.269368	0.104651	2.57398	0.0100537	0.172852
ENSG00000151640:DPYSL4	203.702	-0.92474	0.359443	-2.57271	0.0100907	0.173139
ENSG00000079819:EPB41L2	6027.22	0.283958	0.110479	2.57025	0.0101626	0.174021
ENSG00000233844:KCNQ5-IT1	105.316	0.919038	0.357766	2.56882	0.0102045	0.174388
ENSG00000183558:HIST2H2AA3	8663.64	0.649099	0.252796	2.56768	0.0102382	0.174634
ENSG00000170037:CNTROB	1859.23	0.437912	0.170551	2.56764	0.0102394	0.174634
ENSG00000137364:TPMT	2521.54	0.407349	0.158788	2.56536	0.0103069	0.175609
ENSG00000131370:SH3BP5	2717.17	-0.566603	0.220906	-2.5649	0.0103205	0.175642
ENSG00000101361:NOP56	5783.02	0.229608	0.0895296	2.5646	0.0103295	0.175642
ENSG00000146842:TMEM209	1229.46	0.306987	0.119729	2.56402	0.0103467	0.175672
ENSG00000205363:C15orf59	837.316	-0.694975	0.271088	-2.56365	0.0103578	0.175672
ENSG00000101574:METTL4	776.803	0.428197	0.167095	2.5626	0.0103892	0.175954
ENSG00000204611:ZNF616	1421.72	-0.340921	0.133125	-2.56091	0.0104397	0.176634
ENSG00000007968:E2F2	147.445	0.68964	0.269538	2.5586	0.0105094	0.176934
ENSG00000135540:NHSL1	466.601	0.713316	0.278756	2.55892	0.0104997	0.176934
ENSG00000133816:MICAL2	14938.9	0.647463	0.252981	2.55933	0.0104874	0.176934
ENSG00000166173:LARP6	3989.11	0.390139	0.152547	2.55749	0.010543	0.177266
ENSG00000176208:ATAD5	786.486	0.583863	0.228316	2.55726	0.0105499	0.177266
ENSG00000097021:ACOT7	857.586	0.522772	0.204543	2.5558	0.0105944	0.177837
ENSG00000171533:MAP6	266.563	-0.759242	0.297161	-2.55498	0.0106193	0.177904
ENSG00000116663:FBXO6	283.313	-0.584933	0.229004	-2.55425	0.0106418	0.178039
ENSG00000152256:PDK1	2828.41	-0.759537	0.297417	-2.55378	0.0106562	0.178039
ENSG00000144642:RBMS3	11227	-0.395793	0.155009	-2.55335	0.0106692	0.178039
ENSG00000120647:CCDC77	941.093	0.368082	0.144138	2.55368	0.0106592	0.178039
ENSG00000115457:IGFBP2	191.489	-0.949323	0.372298	-2.5499	0.0107753	0.179635
ENSG00000168411:RFWD3	2922.33	0.472794	0.185568	2.54782	0.0108397	0.180531
ENSG00000100726:TELO2	607.434	0.329206	0.129263	2.5468	0.0108716	0.180885
ENSG00000188566:NDOR1	380.102	0.359297	0.141162	2.54528	0.010919	0.18139
ENSG00000207112:SNORA25	258.048	-0.631635	0.248188	-2.54498	0.0109283	0.18139
ENSG00000141499:WRAP53	388.081	0.513072	0.201615	2.5448	0.0109339	0.18139
ENSG00000158406:HIST1H4H	3543.57	0.687354	0.270573	2.54036	0.0110737	0.183531
ENSG00000136653:RASSF5	107.747	0.654809	0.257922	2.53878	0.0111239	0.183825
ENSG00000103502:CDIPT	4737.55	-0.308809	0.121626	-2.539	0.0111171	0.183825
ENSG00000168994:PXDC1	7471.84	-0.675818	0.266358	-2.53725	0.0111728	0.184275
ENSG00000159147:DONSON	1265.53	0.496144	0.195521	2.53755	0.0111633	0.184275
ENSG00000163535:SGOL2	1839.1	0.662811	0.261354	2.53607	0.0112105	0.184719
ENSG00000271810:RP11-426L16.10	8499.46	0.262024	0.103375	2.53469	0.0112546	0.185265
ENSG00000187605:TET3	540.218	0.561498	0.221624	2.53356	0.011291	0.185686
ENSG00000000003:TSPAN6	2010.84	-0.35388	0.139789	-2.53153	0.0113564	0.186581
ENSG00000095002:MSH2	2676.6	0.450277	0.178044	2.52902	0.0114381	0.18738
ENSG00000164053:ATRIP	614.128	0.394158	0.155893	2.52838	0.0114589	0.187421
ENSG00000006712:PAF1	2478.9	0.258644	0.102301	2.52827	0.0114626	0.187421
ENSG00000160325:CACFD1	419.536	-0.366779	0.145253	-2.5251	0.0115666	0.18894
ENSG00000228495:LINC01013	159.072	-0.92877	0.36798	-2.52397	0.0116038	0.189365
ENSG00000066279:ASPM	8251.41	0.78414	0.310825	2.52277	0.0116434	0.189466
ENSG00000235770:LINC00607	503.091	-0.882215	0.349657	-2.52308	0.0116331	0.189466
ENSG00000138780:GSTCD	1108.57	0.49803	0.197385	2.52314	0.0116311	0.189466
ENSG00000234585:CCT6P3	253.171	-0.446113	0.176925	-2.52148	0.0116864	0.189984
ENSG00000078902:TOLLIP	1842.63	-0.331674	0.131584	-2.52063	0.0117145	0.190186
ENSG00000170779:CDCA4	1019.81	0.559466	0.221972	2.52043	0.0117211	0.190186
ENSG00000166016:ABTB2	506.441	-0.5402	0.214427	-2.51927	0.01176	0.190634
ENSG00000006576:PHTF2	6129.11	0.463386	0.184095	2.51711	0.0118322	0.191584
ENSG00000179085:DPM3	327.382	-0.459852	0.182752	-2.51626	0.0118609	0.191723
ENSG00000174348:PODN	3473.83	-0.810827	0.322376	-2.51516	0.0118979	0.192066
ENSG00000147874:HAUS6	3343	0.385903	0.153464	2.51462	0.011916	0.192066
ENSG00000182628:SKA2	3472.34	0.518641	0.206283	2.51422	0.0119294	0.192101
ENSG00000154265:ABCA5	1914.77	-0.721835	0.287307	-2.51241	0.0119908	0.192907
ENSG00000197903:HIST1H2BK	5349.28	0.476039	0.189557	2.51133	0.0120279	0.193299
ENSG00000175548:ALG10B	364.839	0.46944	0.186951	2.51103	0.0120379	0.193299
ENSG00000182217:HIST2H4B	6099.22	0.671265	0.267469	2.50969	0.0120836	0.193668
ENSG00000100749:VRK1	1386.43	0.482533	0.192256	2.50985	0.0120781	0.193668
ENSG00000127423:AUNIP	236.587	0.64916	0.258832	2.50804	0.0121404	0.194284
ENSG00000160446:ZDHHC12	716.224	0.400217	0.159582	2.50791	0.0121449	0.194284
ENSG00000171606:ZNF274	1017.55	0.387005	0.154373	2.50694	0.012178	0.194631
ENSG00000068724:TTC7A	2892.65	-0.378143	0.150907	-2.5058	0.0122176	0.19508
ENSG00000177335:C8orf31	131.547	-0.785877	0.314147	-2.50162	0.0123627	0.196694
ENSG00000188985:DHFRP1	1267.59	0.49873	0.199572	2.49899	0.0124547	0.197753
ENSG00000101439:CST3	4348.06	-0.262502	0.105035	-2.49919	0.0124477	0.197753
ENSG00000112796:ENPP5	196.336	-0.934984	0.37432	-2.49782	0.012496	0.197886
ENSG00000205609:EIF3CL	8095.79	0.502134	0.201001	2.49817	0.0124838	0.197886
ENSG00000167981:ZNF597	260.86	-0.380306	0.152338	-2.49647	0.0125437	0.198426
ENSG00000139618:BRCA2	1949.06	0.711605	0.285153	2.49552	0.0125773	0.198772
ENSG00000069667:RORA	2193.45	-0.687084	0.275422	-2.49466	0.0126079	0.198887
ENSG00000141279:NPEPPS	5584.89	-0.377118	0.151213	-2.49394	0.0126332	0.199102
ENSG00000127914:AKAP9	5709.35	-0.537452	0.215606	-2.49275	0.0126756	0.199401
ENSG00000072864:NDE1	1565.27	0.469361	0.188474	2.49032	0.0127628	0.200587
ENSG00000128591:FLNC	34493.4	0.486556	0.195406	2.48997	0.0127752	0.200597
ENSG00000164040:PGRMC2	4635.95	-0.687386	0.276143	-2.48924	0.0128015	0.20064
ENSG00000164647:STEAP1	2359.65	-0.597816	0.24031	-2.48768	0.0128578	0.201336
ENSG00000068438:FTSJ1	3606.96	0.511403	0.205617	2.48717	0.0128765	0.201444
ENSG00000137463:MGARP	714.612	-0.806264	0.324317	-2.48603	0.0129176	0.201716
ENSG00000248019:FAM13A-AS1	242.386	0.465686	0.187416	2.48477	0.0129635	0.202247
ENSG00000155130:MARCKS	41095.8	-0.513268	0.206623	-2.48408	0.0129886	0.202453
ENSG00000202198:RN7SK	768852	-0.425383	0.17132	-2.48297	0.0130292	0.202901
ENSG00000062822:POLD1	1005.5	0.50821	0.204998	2.4791	0.0131714	0.204741
ENSG00000079482:OPHN1	907.81	0.648565	0.261658	2.47868	0.013187	0.204759
ENSG00000186312:CA5BP1	389.099	-0.49057	0.197963	-2.47809	0.0132087	0.204759
ENSG00000154035:C17orf103	511.9	-0.681624	0.275036	-2.47831	0.0132008	0.204759
ENSG00000136527:TRA2B	11803.3	0.259638	0.104903	2.47504	0.013322	0.20614
ENSG00000131944:C19orf40	224.857	0.584427	0.23623	2.47398	0.0133618	0.206568
ENSG00000181722:ZBTB20	1801.31	-0.32753	0.132458	-2.4727	0.0134095	0.206929
ENSG00000078098:FAP	21174.6	-0.690836	0.279473	-2.47192	0.013439	0.20711
ENSG00000204851:PNMAL2	134.213	-0.907507	0.367153	-2.47174	0.0134456	0.20711
ENSG00000089048:ESF1	1864.83	-0.441603	0.178757	-2.47042	0.0134956	0.207693
ENSG00000198964:SGMS1	3780.61	0.4771	0.193184	2.46967	0.0135237	0.207938
ENSG00000039139:DNAH5	343.434	0.54315	0.219997	2.4689	0.0135528	0.20801
ENSG00000051825:MPHOSPH9	2977.6	0.41195	0.166851	2.46897	0.0135504	0.20801
ENSG00000197083:ZNF300P1	241.601	0.854964	0.346639	2.46644	0.0136464	0.209069
ENSG00000128708:HAT1	3436.93	0.33616	0.136438	2.46383	0.0137462	0.210245
ENSG00000136169:SETDB2	1753.81	0.567776	0.230449	2.46378	0.0137479	0.210245
ENSG00000188643:S100A16	9159.13	0.391643	0.159139	2.46101	0.0138546	0.210826
ENSG00000231312:AC007246.3	216.117	-0.649833	0.264044	-2.46108	0.0138521	0.210826
ENSG00000164880:INTS1	2851.19	0.326658	0.132776	2.46023	0.013885	0.210826
ENSG00000175274:TP53I11	1575.33	-0.710895	0.288752	-2.46196	0.0138179	0.210826
ENSG00000126368:NR1D1	263.152	0.6178	0.251034	2.46102	0.0138542	0.210826
ENSG00000186019:AC084219.4	149.899	-0.533306	0.216652	-2.46158	0.0138326	0.210826
ENSG00000075240:GRAMD4	1327.56	-0.565265	0.229749	-2.46035	0.01388	0.210826
ENSG00000167555:ZNF528	1799.59	-0.519146	0.211117	-2.45904	0.013931	0.211336
ENSG00000223749:MIR503HG	1521.44	-0.655897	0.267053	-2.45605	0.0140472	0.212383
ENSG00000157306:RP11-66N24.4	486.223	-0.345219	0.140526	-2.45662	0.0140249	0.212383
ENSG00000172244:C5orf34	373.244	0.596044	0.243038	2.45247	0.0141878	0.213898
ENSG00000084207:GSTP1	12911.4	-0.282295	0.115167	-2.45119	0.0142384	0.214471
ENSG00000171960:PPIH	879.853	0.446117	0.182093	2.44995	0.0142877	0.215023
ENSG00000076356:PLXNA2	1058.81	0.887697	0.362584	2.44825	0.0143552	0.215088
ENSG00000214391:RP11-121L10.3	1884.53	0.426908	0.174337	2.44875	0.0143351	0.215088
ENSG00000140848:CPNE2	1183.42	0.625737	0.255531	2.44877	0.0143345	0.215088
ENSG00000125740:FOSB	1415.75	0.905058	0.369648	2.44843	0.014348	0.215088
ENSG00000142197:DOPEY2	1047.65	0.598842	0.244475	2.4495	0.0143055	0.215088
ENSG00000152359:POC5	560.632	0.330547	0.135093	2.44681	0.0144128	0.215509
ENSG00000020577:SAMD4A	8146.3	-0.375665	0.153546	-2.44659	0.0144213	0.215509
ENSG00000102977:ACD	492.876	0.314627	0.128597	2.44661	0.0144206	0.215509
ENSG00000107201:DDX58	1493.88	-0.282668	0.115765	-2.44174	0.0146165	0.218044
ENSG00000119403:PHF19	1627.74	0.588196	0.240888	2.44179	0.0146148	0.218044
ENSG00000265150:RN7SL2	413279	-0.574418	0.235298	-2.44123	0.0146371	0.21816
ENSG00000184277:TM2D3	1782.63	-0.262282	0.107497	-2.4399	0.0146915	0.218778
ENSG00000167772:ANGPTL4	168.486	-0.913443	0.374498	-2.43911	0.0147233	0.218975
ENSG00000095319:NUP188	3427.89	0.23668	0.0970844	2.43788	0.0147736	0.219425
ENSG00000137259:HIST1H2AB	1320.68	0.71903	0.295185	2.43587	0.0148562	0.21949
ENSG00000075303:SLC25A40	845.021	0.369397	0.151565	2.43723	0.0148004	0.21949
ENSG00000219200:RNASEK	2119.57	-0.277111	0.113747	-2.4362	0.0148423	0.21949
ENSG00000141349:G6PC3	1650.05	-0.2913	0.119583	-2.43595	0.0148526	0.21949
ENSG00000083842:ZNF8	659.962	-0.356411	0.146298	-2.4362	0.0148424	0.21949
ENSG00000273439:ZNF8	659.962	-0.356411	0.146298	-2.4362	0.0148424	0.21949
ENSG00000170629:DPY19L2P2	126.882	0.656439	0.269661	2.43431	0.0149203	0.220013
ENSG00000141682:PMAIP1	513.945	0.81943	0.336648	2.43409	0.0149295	0.220013
ENSG00000081026:MAGI3	1672.16	0.470922	0.19353	2.43333	0.0149609	0.220284
ENSG00000176953:NFATC2IP	1786.66	0.337327	0.138794	2.43041	0.0150817	0.221788
ENSG00000101224:CDC25B	1825.57	0.574187	0.236268	2.43023	0.0150891	0.221788
ENSG00000130347:RTN4IP1	417.299	0.502687	0.206979	2.42869	0.0151536	0.222545
ENSG00000115415:STAT1	43959.4	-0.729559	0.300457	-2.42816	0.0151755	0.222674
ENSG00000168300:PCMTD1	4582.73	-0.347125	0.142984	-2.42773	0.0151936	0.222748
ENSG00000101220:C20orf27	1473.78	0.407798	0.168187	2.42467	0.0153223	0.224442
ENSG00000136478:TEX2	4966.19	-0.370558	0.152852	-2.42429	0.0153382	0.224481
ENSG00000062485:CS	5695.15	0.345729	0.142669	2.4233	0.0153803	0.224903
ENSG00000199004:MIR21	138.287	-0.623392	0.25739	-2.42197	0.0154365	0.225532
ENSG00000114999:TTL	8591.24	0.300667	0.124187	2.42109	0.015474	0.225541
ENSG00000121361:KCNJ8	581.928	-0.894122	0.369297	-2.42115	0.0154717	0.225541
ENSG00000136854:STXBP1	608.258	-0.318021	0.131531	-2.41785	0.0156127	0.227326
ENSG00000165832:TRUB1	2862.36	0.405802	0.167928	2.41652	0.0156698	0.227962
ENSG00000116285:ERRFI1	2453.42	0.634252	0.262623	2.41507	0.0157323	0.228676
ENSG00000204392:LSM2	976.387	0.376047	0.155797	2.4137	0.0157916	0.229146
ENSG00000263535:AK4P1	199.619	-0.878349	0.36403	-2.41285	0.0158284	0.229485
ENSG00000178537:SLC25A20	1608.37	-0.310187	0.128583	-2.41235	0.0158501	0.229604
ENSG00000167397:VKORC1	5337.72	-0.361287	0.149933	-2.40965	0.0159677	0.230914
ENSG00000130520:LSM4	3430.1	0.395876	0.164283	2.40972	0.015965	0.230914
ENSG00000138772:ANXA3	153.65	0.862086	0.357895	2.40877	0.0160063	0.231276
ENSG00000186283:TOR3A	1258.84	0.281786	0.117205	2.40423	0.0162068	0.233578
ENSG00000234631:AL162407.1	649.748	0.522747	0.217564	2.40273	0.0162733	0.233943
ENSG00000123700:KCNJ2	542.681	-0.697048	0.29015	-2.40237	0.0162894	0.233976
ENSG00000273291:KRBOX1	139.947	0.811646	0.338039	2.40104	0.0163486	0.234628
ENSG00000249592:RP11-440L14.1	118.201	-0.531843	0.221589	-2.40014	0.016389	0.23492
ENSG00000137133:HINT2	567.7	0.338902	0.141211	2.39997	0.0163965	0.23492
ENSG00000213988:ZNF90	137.826	0.720589	0.300451	2.39835	0.0164689	0.235759
ENSG00000088280:ASAP3	2289.44	-0.56441	0.235421	-2.39745	0.0165096	0.236143
ENSG00000175505:CLCF1	549.89	-0.615113	0.256635	-2.39684	0.0165372	0.236339
ENSG00000122566:HNRNPA2B1	18501.7	0.364684	0.152195	2.39616	0.0165678	0.236435
ENSG00000121274:PAPD5	2368.4	0.402881	0.168142	2.39608	0.0165717	0.236435
ENSG00000117479:SLC19A2	938.857	-0.778603	0.325082	-2.39509	0.0166161	0.23687
ENSG00000104361:NIPAL2	3714.71	-0.36719	0.153428	-2.39324	0.0167003	0.237671
ENSG00000165124:SVEP1	18289.8	-0.893382	0.373267	-2.39341	0.0166926	0.237671
ENSG00000170634:ACYP2	495.433	-0.464164	0.194013	-2.39243	0.0167371	0.237996
ENSG00000117602:RCAN3	2867.58	0.518491	0.216861	2.39089	0.0168078	0.238669
ENSG00000270081:RP5-935K16.1	617.394	0.283703	0.118665	2.39078	0.0168125	0.238669
ENSG00000185485:SDHAP1	796.258	-0.534965	0.22379	-2.39048	0.0168265	0.238669
ENSG00000124635:HIST1H2BJ	3026.8	0.707695	0.296088	2.39016	0.0168412	0.23868
ENSG00000137338:PGBD1	703.328	0.423947	0.177423	2.38946	0.016873	0.238931
ENSG00000136826:KLF4	2505.68	0.738484	0.309125	2.38895	0.0168966	0.239067
ENSG00000234231:AC093616.4	595.052	-0.550088	0.230343	-2.38813	0.0169346	0.239206
ENSG00000103540:CCP110	1471.61	0.472695	0.197912	2.38842	0.0169212	0.239206
ENSG00000268913:AC026806.2	109.66	-0.790703	0.331215	-2.38728	0.0169735	0.239557
ENSG00000269996:RP11-343N15.5	404.758	0.547269	0.229324	2.38644	0.0170124	0.239593
ENSG00000111206:FOXM1	2616.39	0.609874	0.255572	2.38631	0.0170183	0.239593
ENSG00000185379:RAD51D	748.058	0.281443	0.117924	2.38664	0.017003	0.239593
ENSG00000198246:SLC29A3	151.088	-0.623829	0.261503	-2.38555	0.0170537	0.239893
ENSG00000152580:IGSF10	313.724	-0.831563	0.348936	-2.38314	0.0171657	0.241071
ENSG00000102103:PQBP1	1473.76	0.247447	0.103819	2.38344	0.0171518	0.241071
ENSG00000105738:SIPA1L3	1019.31	0.679789	0.285321	2.38254	0.0171938	0.241266
ENSG00000125551:PLGLB2	117.116	-0.511421	0.214747	-2.3815	0.0172423	0.241505
ENSG00000163923:RPL39L	619.899	0.652453	0.273953	2.38163	0.0172364	0.241505
ENSG00000196139:AKR1C3	2659.48	-0.744719	0.312839	-2.38052	0.0172882	0.241793
ENSG00000169683:LRRC45	557.663	0.421247	0.176989	2.38008	0.017309	0.241885
ENSG00000166340:TPP1	1979.61	-0.423128	0.177854	-2.37907	0.0173562	0.242346
ENSG00000201428:RN7SKP71	33908.1	-0.414071	0.174084	-2.37856	0.0173803	0.242483
ENSG00000116717:GADD45A	1999.48	0.592493	0.249282	2.3768	0.0174635	0.243324
ENSG00000196247:ZNF107	355.433	-0.618211	0.260164	-2.37624	0.0174902	0.243419
ENSG00000108468:CBX1	6340.69	0.332937	0.14017	2.37524	0.0175377	0.24388
ENSG00000144401:METTL21A	397.537	0.483778	0.203781	2.37402	0.0175958	0.243891
ENSG00000164093:PITX2	859.585	0.611242	0.257384	2.37482	0.0175574	0.243891
ENSG00000049540:ELN	43931.9	-0.874298	0.368201	-2.37451	0.0175722	0.243891
ENSG00000156384:SFR1	447.274	0.681948	0.287247	2.37409	0.0175925	0.243891
ENSG00000121104:FAM117A	166.381	-0.481001	0.202981	-2.36968	0.0178036	0.24597
ENSG00000257354:RP11-631N16.2	147.074	-0.696181	0.293978	-2.36814	0.0178778	0.246595
ENSG00000099974:DDTL	142.571	-0.479868	0.202702	-2.36736	0.0179155	0.246915
ENSG00000144136:SLC20A1	9751.87	0.461333	0.194912	2.36688	0.0179389	0.247037
ENSG00000131462:TUBG1	2364.72	0.358019	0.151341	2.36564	0.0179988	0.247661
ENSG00000104129:DNAJC17	631.771	0.295608	0.125044	2.36403	0.0180774	0.248342
ENSG00000005100:DHX33	925.175	0.321176	0.135843	2.36431	0.0180635	0.248342
ENSG00000128335:APOL2	2715.97	-0.358466	0.151658	-2.36364	0.0180962	0.248399
ENSG00000179869:ABCA13	129.6	0.868856	0.36781	2.36224	0.018165	0.249143
ENSG00000109107:ALDOC	959.379	-0.747122	0.316593	-2.35989	0.0182806	0.250527
ENSG00000028116:VRK2	2032.02	0.345049	0.146339	2.35788	0.0183798	0.251106
ENSG00000164096:C4orf3	10479.2	-0.497944	0.211214	-2.35754	0.0183966	0.251106
ENSG00000176928:GCNT4	1110.49	-0.689635	0.292512	-2.35763	0.0183922	0.251106
ENSG00000181472:ZBTB2	1776.43	0.283197	0.120096	2.35808	0.0183697	0.251106
ENSG00000247095:MIR210HG	168.809	-0.878086	0.372558	-2.35691	0.0184275	0.251326
ENSG00000102144:PGK1	37490.4	-0.645655	0.274267	-2.35411	0.0185673	0.252625
ENSG00000240771:ARHGEF25	1225	-0.505913	0.214854	-2.35468	0.0185387	0.252625
ENSG00000122203:KIAA1191	6634.77	-0.347354	0.14767	-2.35223	0.0186612	0.2537
ENSG00000136870:ZNF189	2146.27	-0.287111	0.122095	-2.35155	0.0186956	0.253762
ENSG00000267303:CTD-2369P2.12	305.857	0.336765	0.143209	2.35156	0.0186948	0.253762
ENSG00000196226:HIST1H2BB	2130.19	0.738193	0.314021	2.35078	0.0187343	0.254054
ENSG00000081377:CDC14B	2892.84	-0.355651	0.151307	-2.35053	0.0187469	0.254054
ENSG00000099308:MAST3	347.355	-0.547364	0.232929	-2.34991	0.0187777	0.254268
ENSG00000160949:TONSL	428.768	0.507836	0.216242	2.34846	0.018851	0.254856
ENSG00000259976:RP11-553L6.5	538.589	-0.393519	0.167816	-2.34495	0.0190297	0.257044
ENSG00000223485:RP11-417E7.1	425.462	-0.874024	0.372862	-2.3441	0.0190733	0.257044
ENSG00000109084:TMEM97	1152.23	0.466407	0.198964	2.34418	0.0190689	0.257044
ENSG00000197183:C20orf112	399.593	-0.475928	0.203011	-2.34434	0.0190606	0.257044
ENSG00000169330:KIAA1024	379.082	-0.611228	0.260892	-2.34284	0.0191377	0.257504
ENSG00000164713:BRI3	3276.25	-0.504357	0.215516	-2.34023	0.0192719	0.258458
ENSG00000076770:MBNL3	440.488	0.589561	0.251958	2.33992	0.0192879	0.258458
ENSG00000161791:FMNL3	2951.35	0.459903	0.196559	2.33977	0.0192956	0.258458
ENSG00000133104:SPG20	9184.04	-0.396514	0.169423	-2.34038	0.0192641	0.258458
ENSG00000201793:RN7SKP9	3378.83	-0.431977	0.184532	-2.34094	0.0192354	0.258458
ENSG00000186026:ZNF284	582.545	-0.305313	0.130493	-2.33969	0.0192997	0.258458
ENSG00000269893:SNHG8	2142.65	0.622136	0.266091	2.33806	0.0193842	0.258979
ENSG00000175305:CCNE2	1096.91	0.591831	0.253075	2.33856	0.0193584	0.258979
ENSG00000253899:RP11-613H2.2	205.438	-0.357183	0.152806	-2.33749	0.0194138	0.25917
ENSG00000081320:STK17B	6543.77	0.57694	0.246943	2.33633	0.0194741	0.259568
ENSG00000137573:SULF1	53324.9	-0.773521	0.331062	-2.33649	0.0194659	0.259568
ENSG00000213186:TRIM59	4481.22	0.466084	0.199568	2.33546	0.0195194	0.259956
ENSG00000108424:KPNB1	29614.7	0.258151	0.110549	2.33519	0.0195337	0.259956
ENSG00000115414:FN1	2.15832e+06	-0.567252	0.242947	-2.33488	0.0195495	0.259962
ENSG00000150867:PIP4K2A	4259.84	0.446375	0.191351	2.33275	0.0196614	0.261161
ENSG00000127540:UQCR11	4748.22	-0.332447	0.142541	-2.33229	0.0196856	0.261161
ENSG00000100228:RAB36	169.994	-0.593897	0.254622	-2.33246	0.0196764	0.261161
ENSG00000100439:ABHD4	1591.35	-0.561223	0.240735	-2.33129	0.0197383	0.261655
ENSG00000117461:PIK3R3	535.043	0.651768	0.279729	2.33	0.0198064	0.261946
ENSG00000121897:LIAS	393.55	0.463619	0.198969	2.3301	0.0198006	0.261946
ENSG00000008394:MGST1	3627.4	-0.585662	0.251308	-2.33045	0.0197822	0.261946
ENSG00000141378:PTRH2	1007.53	-0.427623	0.183554	-2.32968	0.0198229	0.26196
ENSG00000248487:ABHD14A	376.721	-0.353412	0.151771	-2.32858	0.0198815	0.262328
ENSG00000100330:MTMR3	3504.46	-0.22925	0.0984432	-2.32875	0.0198722	0.262328
ENSG00000087074:PPP1R15A	7345.97	0.323474	0.138933	2.32827	0.0198977	0.262338
ENSG00000180611:MB21D2	1436.81	0.766757	0.329479	2.32718	0.0199556	0.262899
ENSG00000113269:RNF130	2310.03	-0.342112	0.147194	-2.32422	0.0201136	0.26457
ENSG00000255439:RP11-196G11.1	3801.02	-0.342312	0.147424	-2.32196	0.0202352	0.265554
ENSG00000260630:SNAI3-AS1	318.707	-0.489445	0.210909	-2.32065	0.0203059	0.266277
ENSG00000132294:EFR3A	11944.6	-0.377015	0.16264	-2.31809	0.0204442	0.267472
ENSG00000102996:MMP15	241.411	-0.589733	0.2544	-2.31813	0.0204421	0.267472
ENSG00000267618:RAD51L3-RFFL	494.804	0.391793	0.169051	2.31761	0.0204708	0.267614
ENSG00000110852:CLEC2B	1985.92	-0.597	0.25763	-2.31728	0.0204884	0.267639
ENSG00000118007:STAG1	10182.8	0.205674	0.0887901	2.31641	0.0205358	0.267895
ENSG00000248429:RP11-597D13.9	119.275	-0.856394	0.369735	-2.31624	0.0205452	0.267895
ENSG00000138735:PDE5A	3535.86	0.817061	0.353116	2.31386	0.0206755	0.26905
ENSG00000147573:TRIM55	290.975	0.772746	0.334112	2.31283	0.0207317	0.269576
ENSG00000198558:HIST1H4L	1089.69	0.808557	0.34965	2.31247	0.0207517	0.269629
ENSG00000151575:TEX9	195.816	-0.601049	0.260148	-2.31041	0.0208652	0.270691
ENSG00000185565:LSAMP	898.203	-0.756023	0.327346	-2.30955	0.0209128	0.270896
ENSG00000203880:PCMTD2	2495.18	-0.229911	0.0995361	-2.30982	0.020898	0.270896
ENSG00000179029:TMEM107	495.79	0.459033	0.198796	2.30906	0.02094	0.271042
ENSG00000133983:COX16	2483.68	-0.280834	0.121792	-2.30586	0.0211186	0.273146
ENSG00000168944:CEP120	2766.95	0.38779	0.16853	2.30101	0.021391	0.276097
ENSG00000064601:CTSA	11060.5	-0.350239	0.152216	-2.30093	0.0213954	0.276097
ENSG00000188243:COMMD6	3236.94	-0.282892	0.122969	-2.30052	0.0214188	0.276104
ENSG00000233369:RP11-396K3.1	707.852	-0.454008	0.197435	-2.29953	0.0214749	0.276494
ENSG00000171604:CXXC5	3700.33	-0.275795	0.119978	-2.29871	0.0215214	0.276882
ENSG00000181007:ZFP82	791.651	-0.372375	0.162048	-2.29793	0.0215658	0.277245
ENSG00000256616:RP11-815J4.6	101.372	-0.799858	0.348138	-2.29753	0.0215883	0.277325
ENSG00000105976:MET	13782.7	0.647552	0.281963	2.29658	0.0216425	0.277681
ENSG00000096968:JAK2	1555.72	0.448	0.195082	2.29648	0.0216487	0.277681
ENSG00000178104:PDE4DIP	19685.4	-0.652132	0.284153	-2.29501	0.0217327	0.278549
ENSG00000163872:YEATS2	5085.08	-0.195225	0.0851815	-2.29187	0.0219132	0.280544
ENSG00000096654:ZNF184	869.226	0.397742	0.173566	2.29159	0.0219293	0.280544
ENSG00000230330:HMGN2P3	157.606	0.469868	0.205053	2.29144	0.0219379	0.280544
ENSG00000138398:PPIG	3570.09	-0.226515	0.0988775	-2.29087	0.0219711	0.280758
ENSG00000109323:MANBA	3418.32	-0.439275	0.191776	-2.29056	0.0219888	0.280774
ENSG00000135245:HILPDA	541.354	-0.567074	0.247665	-2.28968	0.02204	0.281005
ENSG00000005889:ZFX	5528.49	-0.385439	0.168328	-2.28981	0.0220324	0.281005
ENSG00000223380:SEC22B	12775.4	-0.344383	0.150531	-2.28779	0.0221499	0.282024
ENSG00000105968:H2AFV	7687.58	0.328801	0.143735	2.28755	0.0221637	0.282024
ENSG00000099139:PCSK5	295.822	-0.611999	0.267546	-2.28745	0.0221695	0.282024
ENSG00000197635:DPP4	11870.4	-0.763113	0.333794	-2.28618	0.0222436	0.282264
ENSG00000184500:PROS1	3098.44	-0.50195	0.219641	-2.28532	0.0222943	0.282264
ENSG00000146707:POMZP3	238.182	-0.709235	0.310177	-2.28655	0.0222221	0.282264
ENSG00000155254:MARVELD1	4738.71	0.473219	0.207077	2.28523	0.0222993	0.282264
ENSG00000136048:DRAM1	8247.37	-0.687562	0.300755	-2.28612	0.0222474	0.282264
ENSG00000163064:EN1	637.403	-0.635201	0.278015	-2.28478	0.022326	0.282326
ENSG00000067113:PPAP2A	4136.77	-0.460487	0.201577	-2.28442	0.0223471	0.282382
ENSG00000149932:TMEM219	3379.38	-0.232881	0.101982	-2.28355	0.0223979	0.282605
ENSG00000266050:RP11-822E23.6	103.199	-0.767903	0.33626	-2.28366	0.0223917	0.282605
ENSG00000271851:RP11-565F19.2	134.656	-0.530078	0.232238	-2.28248	0.0224609	0.282981
ENSG00000048707:VPS13D	9175.6	-0.244346	0.107083	-2.28183	0.0224992	0.283254
ENSG00000140534:TICRR	518.664	0.630458	0.276351	2.28136	0.022527	0.283393
ENSG00000185630:PBX1	9449.45	-0.599138	0.262723	-2.28049	0.0225786	0.283697
ENSG00000102763:VWA8	1976.42	-0.425473	0.186579	-2.28039	0.0225844	0.283697
ENSG00000136231:IGF2BP3	1719.58	0.579241	0.254155	2.27909	0.0226618	0.284459
ENSG00000213244:HIST2H3DP1	120.135	0.737512	0.323696	2.27841	0.0227023	0.284758
ENSG00000164366:CCDC127	1935.94	-0.284899	0.125078	-2.27778	0.02274	0.28497
ENSG00000071564:TCF3	2242.54	0.328169	0.144088	2.27756	0.0227528	0.28497
ENSG00000200488:RN7SKP203	31139.8	-0.389705	0.171187	-2.2765	0.0228164	0.285501
ENSG00000104047:DTWD1	3660.34	-0.32401	0.142341	-2.27629	0.0228287	0.285501
ENSG00000196605:ZNF846	650.689	-0.328092	0.144173	-2.27568	0.0228653	0.285749
ENSG00000196227:FAM217B	926.611	0.428869	0.188562	2.27442	0.0229408	0.286272
ENSG00000107821:KAZALD1	1580.33	0.818196	0.360023	2.27262	0.023049	0.287412
ENSG00000151176:PLBD2	1476.21	-0.333201	0.14665	-2.27208	0.0230815	0.2875
ENSG00000013523:ANGEL1	564.256	-0.405292	0.178572	-2.26963	0.0232298	0.288555
ENSG00000149639:SOGA1	1682.89	0.467539	0.206016	2.26943	0.0232424	0.288555
ENSG00000102901:CENPT	1912.64	0.3528	0.155498	2.26884	0.0232782	0.288789
ENSG00000136158:SPRY2	1119.59	0.595375	0.26248	2.26827	0.0233129	0.289009
ENSG00000196083:IL1RAP	2478.16	-0.537609	0.237104	-2.26739	0.0233661	0.289252
ENSG00000119333:WDR34	2178.07	0.48685	0.214718	2.26739	0.0233665	0.289252
ENSG00000115392:FANCL	868.433	0.360808	0.159272	2.26536	0.0234907	0.289661
ENSG00000236255:AC009404.2	129.538	-0.463642	0.204739	-2.26455	0.0235403	0.289661
ENSG00000163328:GPR155	591.54	-0.395855	0.174862	-2.26381	0.0235857	0.289661
ENSG00000153721:CNKSR3	781.186	0.560851	0.247681	2.26441	0.0235489	0.289661
ENSG00000265817:FSBP	797.637	0.518834	0.229188	2.26379	0.0235868	0.289661
ENSG00000119523:ALG2	3253.07	-0.331544	0.146337	-2.26562	0.0234744	0.289661
ENSG00000101974:ATP11C	7578.8	0.387404	0.17104	2.26499	0.0235132	0.289661
ENSG00000100968:NFATC4	5339.57	-0.495831	0.218777	-2.26637	0.0234285	0.289661
ENSG00000172824:CES4A	163.605	-0.739227	0.32626	-2.26576	0.0234658	0.289661
ENSG00000242852:ZNF709	469.682	-0.319813	0.141265	-2.26392	0.0235789	0.289661
ENSG00000198429:ZNF69	621.739	-0.426688	0.188422	-2.26454	0.023541	0.289661
ENSG00000070814:TCOF1	2047.29	0.381226	0.168465	2.26294	0.0236392	0.290096
ENSG00000204745:AC083899.3	221.436	0.506342	0.223821	2.26226	0.0236814	0.290126
ENSG00000197467:COL13A1	2177.23	0.656235	0.290103	2.26207	0.0236928	0.290126
ENSG00000011485:PPP5C	3364.54	0.244121	0.107911	2.26225	0.0236817	0.290126
ENSG00000078053:AMPH	883.444	0.652644	0.288568	2.26167	0.0237181	0.290227
ENSG00000139323:POC1B	1002.87	0.344287	0.152256	2.26124	0.0237445	0.290342
ENSG00000188636:LDOC1L	3600.15	-0.211489	0.0935397	-2.26096	0.0237618	0.290344
ENSG00000156531:PHF6	3345.54	0.283347	0.125376	2.25998	0.0238224	0.290668
ENSG00000100284:TOM1	2968.52	-0.353217	0.156286	-2.26007	0.023817	0.290668
ENSG00000112312:GMNN	1019.42	0.515267	0.228079	2.25916	0.0238733	0.29108
ENSG00000262454:RP11-65J21.3	117.032	-0.554603	0.245561	-2.25851	0.0239136	0.291362
ENSG00000117724:CENPF	11492.6	0.679334	0.301071	2.25639	0.024046	0.292766
ENSG00000154262:ABCA6	1266.71	-0.835892	0.37076	-2.25454	0.0241624	0.293763
ENSG00000147509:RGS20	159.469	0.746345	0.331282	2.2529	0.0242657	0.294808
ENSG00000237975:FLG-AS1	112.641	0.803915	0.35691	2.25243	0.0242951	0.294955
ENSG00000112039:FANCE	494.164	0.592075	0.262893	2.25215	0.0243127	0.294958
ENSG00000182568:SATB1	906.196	-0.530875	0.235755	-2.25181	0.0243343	0.29501
ENSG00000122863:CHST3	5262.94	0.466998	0.207452	2.25112	0.0243779	0.295328
ENSG00000119965:C10orf88	952.692	0.260623	0.115857	2.24952	0.0244793	0.296135
ENSG00000129351:ILF3	6214.49	0.229217	0.101909	2.24924	0.0244973	0.296142
ENSG00000154040:CABYR	249.387	0.489909	0.217849	2.24885	0.0245222	0.296233
ENSG00000246430:LINC00968	888.301	-0.836823	0.372277	-2.24785	0.0245858	0.29637
ENSG00000135842:FAM129A	8175.61	0.695318	0.309526	2.2464	0.0246787	0.296471
ENSG00000113805:CNTN3	3102.32	0.459613	0.204582	2.24659	0.024666	0.296471
ENSG00000031081:ARHGAP31	4691.23	-0.30395	0.135341	-2.24581	0.024716	0.296471
ENSG00000145358:DDIT4L	800.041	-0.827241	0.368176	-2.24686	0.0246487	0.296471
ENSG00000108691:CCL2	505.28	-0.840309	0.374153	-2.2459	0.0247105	0.296471
ENSG00000100711:ZFYVE21	2707.7	-0.301422	0.134237	-2.24545	0.024739	0.296537
ENSG00000174738:NR1D2	10139.1	0.279173	0.124448	2.24329	0.024878	0.297784
ENSG00000111875:ASF1A	1737.9	0.26261	0.117058	2.24341	0.0248702	0.297784
ENSG00000168542:COL3A1	428929	-0.624046	0.278353	-2.24193	0.0249662	0.29863
ENSG00000143799:PARP1	4830.32	0.376104	0.16794	2.23951	0.0251224	0.299882
ENSG00000101811:CSTF2	989.045	0.339054	0.151416	2.23922	0.0251414	0.299882
ENSG00000183207:RUVBL2	4486.31	0.347872	0.155337	2.23947	0.0251255	0.299882
ENSG00000249669:MIR143HG	3115.99	-0.473914	0.211689	-2.23872	0.0251739	0.300059
ENSG00000117000:RLF	4144.59	-0.362556	0.161994	-2.23808	0.0252161	0.300143
ENSG00000101911:PRPS2	1277.32	0.391056	0.174709	2.23832	0.0252	0.300143
ENSG00000165512:ZNF22	2142.25	0.352093	0.157381	2.2372	0.0252736	0.300616
ENSG00000167578:RAB4B	372.104	-0.324577	0.145155	-2.23607	0.025347	0.301069
ENSG00000145996:CDKAL1	1325.32	0.265948	0.119	2.23486	0.0254265	0.301407
ENSG00000147155:EBP	1194.99	0.50136	0.224358	2.23464	0.0254409	0.301407
ENSG00000076706:MCAM	1309.35	0.811957	0.363272	2.23512	0.0254094	0.301407
ENSG00000125414:MYH2	173.65	0.785083	0.351337	2.23456	0.0254463	0.301407
ENSG00000154511:FAM69A	3090.71	-0.412351	0.184577	-2.23403	0.0254809	0.30144
ENSG00000179152:TCAIM	1465.87	0.353846	0.158431	2.23343	0.0255204	0.301654
ENSG00000144959:NCEH1	3881.16	0.668997	0.299734	2.23197	0.0256169	0.302009
ENSG00000255591:AL590762.1	3010.27	0.255086	0.114291	2.2319	0.0256218	0.302009
ENSG00000179094:PER1	299.852	0.524787	0.235215	2.2311	0.0256746	0.302009
ENSG00000142230:SAE1	8603.06	0.292709	0.131194	2.23112	0.0256732	0.302009
ENSG00000267508:ZNF285	278.848	-0.452364	0.202735	-2.23131	0.0256605	0.302009
ENSG00000025772:TOMM34	2551.13	0.441556	0.197898	2.23123	0.0256659	0.302009
ENSG00000143387:CTSK	38435.3	-0.665719	0.298441	-2.23066	0.0257039	0.302062
ENSG00000126602:TRAP1	2460.28	0.307594	0.137904	2.2305	0.0257146	0.302062
ENSG00000058063:ATP11B	12041.2	-0.283328	0.127064	-2.22981	0.0257599	0.302177
ENSG00000133835:HSD17B4	7547.17	-0.268154	0.120325	-2.22858	0.0258421	0.302933
ENSG00000125821:DTD1	2620.99	0.299007	0.134251	2.22723	0.0259321	0.30357
ENSG00000114529:C3orf52	365.63	0.50062	0.224854	2.22642	0.0259858	0.303613
ENSG00000218422:AC016773.1	238.505	0.686231	0.308278	2.22602	0.0260131	0.303613
ENSG00000112640:PPP2R5D	3315.31	0.306386	0.137648	2.22587	0.0260232	0.303613
ENSG00000198750:GATSL2	160.36	-0.538123	0.241668	-2.22671	0.0259669	0.303613
ENSG00000013573:DDX11	600.253	0.511541	0.229819	2.22584	0.026025	0.303613
ENSG00000100417:PMM1	1469.09	0.280976	0.126278	2.22506	0.0260775	0.304017
ENSG00000184838:PRR16	2139.81	-0.335138	0.150659	-2.22449	0.0261156	0.304044
ENSG00000184162:NR2C2AP	466.743	0.440851	0.198179	2.22451	0.026114	0.304044
ENSG00000084764:MAPRE3	181.394	-0.548453	0.246674	-2.22339	0.0261896	0.304201
ENSG00000137449:CPEB2	1575.91	0.379122	0.170503	2.22355	0.0261785	0.304201
ENSG00000181192:DHTKD1	1365.39	0.21716	0.0976588	2.22366	0.0261715	0.304201
ENSG00000170962:PDGFD	3507.19	-0.818262	0.368052	-2.22323	0.0262005	0.304201
ENSG00000136717:BIN1	2067.97	-0.461179	0.207723	-2.22016	0.0264077	0.306398
ENSG00000244198:RP4-545C24.1	142.354	-0.76188	0.343335	-2.21906	0.0264828	0.306595
ENSG00000206053:HN1L	4081.45	0.413496	0.186356	2.21885	0.0264968	0.306595
ENSG00000198466:ZNF587	2107.87	-0.284027	0.127984	-2.21923	0.0264708	0.306595
ENSG00000144026:ZNF514	1561.6	-0.300188	0.135339	-2.21804	0.0265519	0.307025
ENSG00000257594:GALNT4	1971.66	0.367258	0.165603	2.2177	0.0265752	0.307085
ENSG00000251022:THAP9-AS1	2697	0.441258	0.199174	2.21544	0.0267299	0.308664
ENSG00000165757:KIAA1462	5125.65	-0.642403	0.290214	-2.21355	0.0268599	0.309545
ENSG00000246922:UBAP1L	135.996	-0.421458	0.1904	-2.21353	0.0268608	0.309545
ENSG00000207501:RNVU1-14	120.228	0.644096	0.291021	2.21323	0.0268821	0.30958
ENSG00000103257:SLC7A5	5806.38	0.74262	0.335588	2.21289	0.0269051	0.309637
ENSG00000149929:HIRIP3	370.97	0.508683	0.230009	2.21158	0.0269959	0.310471
ENSG00000196290:NIF3L1	1249.89	0.260421	0.11777	2.21127	0.0270171	0.310505
ENSG00000216775:RP1-152L7.5	1197.58	0.578909	0.261838	2.21094	0.0270397	0.310555
ENSG00000002330:BAD	1957.84	-0.250028	0.11312	-2.2103	0.0270846	0.310861
ENSG00000114023:FAM162A	1260.45	-0.68286	0.309258	-2.20806	0.0272403	0.312228
ENSG00000262879:RP11-156P1.3	384.47	-0.348747	0.157933	-2.20819	0.0272309	0.312228
ENSG00000038210:PI4K2B	4097.93	0.384562	0.174214	2.20741	0.0272857	0.312327
ENSG00000121064:SCPEP1	5492.94	-0.311847	0.141272	-2.20743	0.0272843	0.312327
ENSG00000137960:GIPC2	117.188	0.767209	0.347715	2.20643	0.0273539	0.312687
ENSG00000267173:CTC-512J12.6	146.342	-0.364313	0.165108	-2.20651	0.027348	0.312687
ENSG00000117525:F3	12058.7	-0.775976	0.351817	-2.20563	0.0274102	0.31291
ENSG00000197774:EME2	565.059	-0.408288	0.185095	-2.20583	0.0273961	0.31291
ENSG00000151849:CENPJ	1364.11	0.496862	0.225321	2.20512	0.0274454	0.313102
ENSG00000152219:ARL14EP	2344.27	-0.308664	0.140012	-2.20455	0.0274857	0.313352
ENSG00000165916:PSMC3	8023.04	0.332412	0.150837	2.20379	0.0275394	0.313754
ENSG00000116161:CACYBP	4521.51	0.422195	0.191655	2.20289	0.0276028	0.314265
ENSG00000163701:IL17RE	111.615	0.82302	0.373867	2.20137	0.0277099	0.315063
ENSG00000143466:IKBKE	943.963	0.332995	0.151709	2.19496	0.0281663	0.319399
ENSG00000226992:AC144525.1	160.163	-0.674437	0.307245	-2.19511	0.0281558	0.319399
ENSG00000124343:XG	1829.82	-0.608085	0.277148	-2.19408	0.0282295	0.319903
ENSG00000248593:DSTNP2	193.286	0.401038	0.182807	2.19378	0.0282514	0.319938
ENSG00000157557:ETS2	1700.44	0.662266	0.301927	2.19346	0.0282739	0.31998
ENSG00000137404:NRM	379.2	0.513856	0.234325	2.19292	0.0283134	0.320214
ENSG00000263002:ZNF234	1421.95	-0.235432	0.10745	-2.19109	0.0284456	0.321496
ENSG00000102974:CTCF	2384.94	0.25717	0.117423	2.19012	0.0285154	0.321858
ENSG00000078687:TNRC6C	669.062	0.418609	0.191124	2.19025	0.0285064	0.321858
ENSG00000087008:ACOX3	1576.79	-0.338479	0.154644	-2.18876	0.0286143	0.322759
ENSG00000049246:PER3	1300.49	0.427238	0.195444	2.18598	0.0288167	0.323542
ENSG00000143578:CREB3L4	242.546	0.586736	0.268282	2.18701	0.0287418	0.323542
ENSG00000223960:AC009948.5	527.638	0.392766	0.179662	2.18613	0.0288058	0.323542
ENSG00000172765:TMCC1	1413.43	-0.278485	0.12735	-2.18677	0.0287592	0.323542
ENSG00000204959:ARHGEF34P	250.381	-0.780225	0.356846	-2.18645	0.028783	0.323542
ENSG00000196865:NHLRC2	3782.13	0.408275	0.18682	2.1854	0.0288598	0.323812
ENSG00000128524:ATP6V1F	2314.81	-0.277907	0.127209	-2.18464	0.0289151	0.324006
ENSG00000106772:PRUNE2	5472.91	-0.750965	0.343814	-2.18422	0.0289459	0.324137
ENSG00000156875:HIAT1	6539.48	-0.430108	0.196998	-2.18331	0.0290128	0.324673
ENSG00000175482:POLD4	2282.71	-0.356704	0.163422	-2.18272	0.0290564	0.324947
ENSG00000097046:CDC7	707.12	0.462068	0.211821	2.1814	0.0291537	0.32582
ENSG00000197442:MAP3K5	958.521	0.733457	0.336281	2.18108	0.0291774	0.325872
ENSG00000160789:LMNA	69643.7	0.385217	0.176673	2.18039	0.0292282	0.32614
ENSG00000115207:GTF3C2	2403.65	0.203589	0.0933793	2.18024	0.0292397	0.32614
ENSG00000136542:GALNT5	28431.1	0.678948	0.311494	2.17965	0.0292831	0.326283
ENSG00000183506:PI4KAP2	367.568	-0.502483	0.230545	-2.17955	0.0292909	0.326283
ENSG00000102878:HSF4	147.636	-0.620361	0.284708	-2.17894	0.0293364	0.326576
ENSG00000132128:LRRC41	6201.17	-0.250911	0.115239	-2.17732	0.0294567	0.327487
ENSG00000256514:AP003419.11	1879.18	-0.353233	0.162293	-2.17651	0.0295171	0.327842
ENSG00000142867:BCL10	2977.33	0.30973	0.142561	2.17262	0.0298091	0.328043
ENSG00000135905:DOCK10	7581.28	0.672638	0.309362	2.17428	0.0296844	0.328043
ENSG00000115241:PPM1G	5222.74	0.222165	0.102128	2.17536	0.0296034	0.328043
ENSG00000231822:AC019097.7	178.81	0.439851	0.202455	2.17259	0.0298114	0.328043
ENSG00000011376:LARS2	2155.62	0.298809	0.13752	2.17284	0.0297922	0.328043
ENSG00000121440:PDZRN3	3969.55	0.439048	0.20185	2.17512	0.0296208	0.328043
ENSG00000160447:PKN3	220.805	0.596921	0.27458	2.17394	0.0297094	0.328043
ENSG00000214654:RP11-27I1.4	268.117	0.349444	0.160825	2.17282	0.0297936	0.328043
ENSG00000047644:WWC3	1783.21	0.506864	0.2333	2.17259	0.0298114	0.328043
ENSG00000225470:JPX	1208.49	-0.460142	0.211799	-2.17254	0.0298151	0.328043
ENSG00000173681:CXorf23	714.798	-0.337563	0.155265	-2.1741	0.0296974	0.328043
ENSG00000072952:MRVI1	1615.5	-0.739322	0.339902	-2.1751	0.0296223	0.328043
ENSG00000162302:RPS6KA4	3109.44	0.305462	0.140578	2.17289	0.0297884	0.328043
ENSG00000244274:DBNDD2	300.583	0.605373	0.278412	2.17438	0.0296766	0.328043
ENSG00000259075:POC1B-GALNT4	1888.14	0.362931	0.167121	2.17166	0.029881	0.328343
ENSG00000132475:H3F3B	20883	0.225743	0.10394	2.17185	0.0298668	0.328343
ENSG00000145375:SPATA5	2702.5	0.373199	0.171955	2.17033	0.0299819	0.328816
ENSG00000177599:ZNF491	278.28	-0.415683	0.191523	-2.17041	0.0299758	0.328816
ENSG00000123595:RAB9A	2541.19	-0.471667	0.217449	-2.16909	0.0300759	0.329591
ENSG00000107611:CUBN	688.74	0.587358	0.270919	2.16802	0.030157	0.329886
ENSG00000170540:ARL6IP1	13946.8	0.569347	0.262656	2.16765	0.0301852	0.329886
ENSG00000198933:TBKBP1	375.289	-0.298379	0.137637	-2.16787	0.0301685	0.329886
ENSG00000166603:MC4R	228.025	0.811736	0.374501	2.16751	0.0301958	0.329886
ENSG00000204257:HLA-DMA	179.453	-0.688045	0.3175	-2.16707	0.0302295	0.330043
ENSG00000184260:HIST2H2AC	3205.13	0.469265	0.216938	2.16313	0.0305312	0.330687
ENSG00000243364:EFNA4	161.08	-0.497433	0.229746	-2.16514	0.0303767	0.330687
ENSG00000170917:NUDT6	300.906	0.484588	0.223809	2.16518	0.0303737	0.330687
ENSG00000169247:SH3TC2	306.142	0.752742	0.348008	2.163	0.0305411	0.330687
ENSG00000113552:GNPDA1	4188.66	-0.387529	0.179057	-2.16427	0.0304436	0.330687
ENSG00000187325:TAF9B	1586.33	0.523279	0.241679	2.16519	0.0303733	0.330687
ENSG00000148688:RPP30	2150.35	0.418568	0.193491	2.16324	0.0305229	0.330687
ENSG00000151491:EPS8	11322.1	-0.311939	0.144108	-2.16462	0.0304167	0.330687
ENSG00000180263:FGD6	1287.64	0.524962	0.242607	2.16383	0.0304773	0.330687
ENSG00000170296:GABARAP	8809.39	-0.379372	0.175355	-2.16345	0.0305069	0.330687
ENSG00000108961:RANGRF	601.03	0.240542	0.111067	2.16573	0.0303316	0.330687
ENSG00000075131:TIPIN	710.751	0.415527	0.192142	2.1626	0.0305718	0.330809
ENSG00000147180:ZNF711	124.124	0.781286	0.361447	2.16155	0.0306527	0.331473
ENSG00000105323:HNRNPUL1	9009.19	0.255741	0.118396	2.16004	0.0307693	0.332523
ENSG00000203722:RAET1G	119.558	-0.501282	0.232198	-2.15886	0.0308614	0.333307
ENSG00000113648:H2AFY	7081.38	0.272848	0.126441	2.15791	0.030935	0.333678
ENSG00000269936:MIR145	989.409	-0.453119	0.209978	-2.15793	0.0309332	0.333678
ENSG00000076716:GPC4	507.801	-0.773558	0.358776	-2.1561	0.0310755	0.333877
ENSG00000258484:SPESP1	152.332	0.801602	0.37186	2.15566	0.0311103	0.333877
ENSG00000108106:UBE2S	1810.82	0.628248	0.291433	2.15572	0.0311052	0.333877
ENSG00000100344:PNPLA3	616.526	-0.416746	0.193246	-2.15655	0.0310404	0.333877
ENSG00000196876:SCN8A	3303.65	0.288406	0.133807	2.15538	0.0311319	0.333898
ENSG00000100139:MICALL1	3268.35	0.436059	0.202554	2.15281	0.0313338	0.335852
ENSG00000161714:PLCD3	1778.6	0.499271	0.23195	2.1525	0.0313583	0.335903
ENSG00000138463:DIRC2	1299.97	-0.381028	0.177126	-2.15117	0.0314631	0.336219
ENSG00000104472:CHRAC1	874.614	0.270338	0.125672	2.15114	0.0314649	0.336219
ENSG00000216490:IFI30	918.029	-0.683271	0.317635	-2.15112	0.0314668	0.336219
ENSG00000273018:CTD-2303H24.2	877.936	-0.777417	0.361658	-2.14959	0.0315877	0.337299
ENSG00000103642:LACTB	3004.65	-0.439304	0.20441	-2.14913	0.0316244	0.337479
ENSG00000129691:ASH2L	787.74	0.31611	0.147174	2.14787	0.031724	0.338162
ENSG00000186314:PRELID2	233.76	0.541776	0.252405	2.14646	0.0318362	0.338555
ENSG00000189227:C15orf61	436.904	-0.377726	0.175924	-2.1471	0.0317852	0.338555
ENSG00000161939:RNASEK-C17orf49	3177.16	-0.192418	0.0896485	-2.14636	0.0318445	0.338555
ENSG00000101190:TCFL5	1316.29	-0.252077	0.117438	-2.14647	0.0318359	0.338555
ENSG00000010322:NISCH	3969.16	-0.355583	0.165835	-2.1442	0.032017	0.339964
ENSG00000229124:VIM-AS1	264.399	0.487385	0.227359	2.14368	0.0320584	0.339978
ENSG00000099901:RANBP1	4303.09	0.346209	0.1615	2.14371	0.0320559	0.339978
ENSG00000248751:RP1-130H16.18	562.407	-0.328917	0.153459	-2.14335	0.0320846	0.340045
ENSG00000133103:COG6	3795.18	-0.223727	0.104416	-2.14266	0.0321405	0.340426
ENSG00000180672:AC007362.1	375.595	0.574463	0.268226	2.14171	0.0322168	0.340555
ENSG00000273331:TM4SF19	149.957	0.428621	0.200101	2.14202	0.0321916	0.340555
ENSG00000169193:CCDC126	528.056	-0.347593	0.162312	-2.14151	0.0322328	0.340555
ENSG00000125845:BMP2	100.937	-0.796239	0.371731	-2.14198	0.0321952	0.340555
ENSG00000122176:FMOD	2022.17	-0.784634	0.366528	-2.14072	0.0322969	0.340842
ENSG00000186193:SAPCD2	458.941	0.750603	0.350719	2.14018	0.03234	0.340842
ENSG00000152455:SUV39H2	922.416	0.395439	0.184762	2.14026	0.0323339	0.340842
ENSG00000188827:SLX4	659.872	0.30534	0.142651	2.14048	0.0323161	0.340842
ENSG00000165689:SDCCAG3	1926.15	-0.228207	0.106666	-2.13946	0.0323988	0.34125
ENSG00000258644:SYNJ2BP-COX16	1417.84	-0.229431	0.107256	-2.13911	0.032427	0.341336
ENSG00000102024:PLS3	35927	-0.290542	0.135933	-2.13738	0.0325668	0.342115
ENSG00000267427:CTC-503J8.6	946.409	-0.260708	0.121986	-2.1372	0.0325814	0.342115
ENSG00000008952:SEC62	10735.7	-0.278663	0.130413	-2.13678	0.0326162	0.342269
ENSG00000196081:ZNF724P	569.594	0.511574	0.239505	2.13597	0.0326821	0.342613
ENSG00000268032:CTB-52I2.4	192.431	0.478567	0.224354	2.13309	0.0329176	0.344583
ENSG00000119139:TJP2	1792.67	0.722195	0.33867	2.13244	0.0329706	0.34484
ENSG00000267188:CTC-512J12.4	181.075	-0.442742	0.20787	-2.1299	0.0331802	0.346067
ENSG00000158125:XDH	104.305	0.747318	0.351045	2.12884	0.0332676	0.346349
ENSG00000167232:ZNF91	1443.57	-0.312761	0.146935	-2.12857	0.0332899	0.346349
ENSG00000120341:SEC16B	450.126	0.479651	0.225675	2.12541	0.0335525	0.347383
ENSG00000198331:HYLS1	914.66	0.518199	0.243805	2.12547	0.0335478	0.347383
ENSG00000257742:RP11-350F4.2	1015.36	0.275821	0.1297	2.1266	0.0334529	0.347383
ENSG00000165617:DACT1	4535.61	-0.753619	0.354432	-2.12627	0.0334806	0.347383
ENSG00000141934:PPAP2C	119.857	-0.778738	0.366121	-2.12699	0.0334205	0.347383
ENSG00000105518:TMEM205	992.319	-0.33199	0.156165	-2.12589	0.0335126	0.347383
ENSG00000198743:SLC5A3	9102.96	-0.381953	0.179659	-2.126	0.0335036	0.347383
ENSG00000272962:SLC5A3	9102.96	-0.381953	0.179659	-2.126	0.0335036	0.347383
ENSG00000176274:SLC25A53	206.902	-0.40312	0.189762	-2.12434	0.0336418	0.348095
ENSG00000179604:CDC42EP4	1622.27	0.528239	0.248923	2.1221	0.0338294	0.349611
ENSG00000136603:SKIL	6207.34	-0.498702	0.235114	-2.1211	0.0339132	0.34984
ENSG00000271880:RP11-96C23.5	115.278	0.749186	0.353189	2.1212	0.0339048	0.34984
ENSG00000183048:SLC25A10	999.042	0.41088	0.193668	2.12157	0.033874	0.34984
ENSG00000262526:CTD-2545G14.7	8039.07	-0.373232	0.17601	-2.12052	0.033962	0.349974
ENSG00000061656:SPAG4	108.991	-0.75375	0.355466	-2.12046	0.0339673	0.349974
ENSG00000168476:REEP4	377.617	0.47939	0.226443	2.11704	0.0342563	0.351675
ENSG00000130175:PRKCSH	8804.22	0.232152	0.109653	2.11715	0.0342472	0.351675
ENSG00000132541:HRSP12	1182.17	-0.337612	0.159522	-2.1164	0.0343108	0.351966
ENSG00000153531:ADPRHL1	121.918	-0.574792	0.271613	-2.11622	0.0343261	0.351966
ENSG00000114491:UMPS	1890.14	0.188497	0.089098	2.11561	0.0343778	0.352285
ENSG00000253284:RP11-282K24.3	132.384	-0.536766	0.253751	-2.11533	0.0344021	0.352322
ENSG00000185361:TNFAIP8L1	197.31	0.747176	0.353344	2.11458	0.0344654	0.352545
ENSG00000188610:FAM72B	121.919	0.689177	0.325966	2.11426	0.0344929	0.352615
ENSG00000102172:SMS	8675.27	0.388956	0.184012	2.11375	0.0345365	0.352699
ENSG00000099957:P2RX6	139.8	-0.785572	0.371661	-2.11368	0.0345426	0.352699
ENSG00000104219:ZDHHC2	3497.58	0.474494	0.224609	2.11253	0.0346408	0.35349
ENSG00000158270:COLEC12	6709.96	-0.724666	0.343395	-2.1103	0.0348326	0.355022
ENSG00000180953:ST20	229.374	-0.419761	0.199003	-2.10931	0.0349175	0.355515
ENSG00000104812:GYS1	3049.76	-0.345578	0.163839	-2.10925	0.0349229	0.355515
ENSG00000143127:ITGA10	418.292	0.772537	0.366504	2.10785	0.0350439	0.355897
ENSG00000163513:TGFBR2	18444.6	-0.526121	0.249521	-2.10852	0.0349857	0.355897
ENSG00000268975:MIA-RAB4B	153.736	-0.420283	0.199344	-2.10833	0.0350022	0.355897
ENSG00000163637:PRICKLE2	4747.94	-0.470314	0.223182	-2.10731	0.0350908	0.35616
ENSG00000151726:ACSL1	2334.37	-0.464918	0.220718	-2.10639	0.0351708	0.356547
ENSG00000070214:SLC44A1	12763.3	-0.397846	0.188867	-2.10648	0.0351623	0.356547
ENSG00000259132:RP11-298I3.5	794.183	0.411553	0.195472	2.10543	0.035254	0.356965
ENSG00000103253:HAGHL	269.744	-0.410691	0.195048	-2.10559	0.0352398	0.356965
ENSG00000123416:TUBA1B	79959.8	0.383582	0.182238	2.10484	0.0353056	0.357275
ENSG00000116857:TMEM9	2183.23	-0.321557	0.152858	-2.10364	0.0354101	0.357907
ENSG00000129355:CDKN2D	266.778	0.642273	0.305383	2.10317	0.0354509	0.358079
ENSG00000263740:RN7SL4P	1398.21	-0.514503	0.244821	-2.10154	0.0355932	0.358779
ENSG00000235370:DNM1P51	136.622	-0.391995	0.186536	-2.10145	0.0356018	0.358779
ENSG00000130640:TUBGCP2	5207.03	0.449262	0.214055	2.09882	0.0358328	0.360467
ENSG00000166801:FAM111A	5414.79	0.320296	0.152601	2.09892	0.0358242	0.360467
ENSG00000139629:GALNT6	1451.38	0.679682	0.323999	2.09779	0.0359237	0.361167
ENSG00000151876:FBXO4	968.257	0.366205	0.174622	2.09713	0.0359819	0.361326
ENSG00000103888:KIAA1199	88767.3	-0.723261	0.34488	-2.09713	0.0359816	0.361326
ENSG00000189159:HN1	4898.62	0.383042	0.182742	2.09609	0.0360745	0.362042
ENSG00000145016:KIAA0226	1570.48	0.403676	0.192623	2.09568	0.0361106	0.362191
ENSG00000162734:PEA15	18461.1	-0.302243	0.144306	-2.09446	0.0362186	0.362497
ENSG00000164024:METAP1	4065.54	0.264204	0.126149	2.09438	0.0362263	0.362497
ENSG00000198171:DDRGK1	1615.84	-0.299707	0.14309	-2.09454	0.0362118	0.362497
ENSG00000107566:ERLIN1	5809.52	0.455656	0.217638	2.09364	0.0362919	0.362817
ENSG00000215386:LINC00478	425.349	-0.704996	0.336748	-2.09354	0.0363009	0.362817
ENSG00000136699:SMPD4	1841.25	0.236052	0.112769	2.09324	0.0363277	0.362872
ENSG00000187049:TMEM216	452.612	-0.444715	0.212509	-2.09269	0.0363772	0.363154
ENSG00000214367:HAUS3	1383.11	0.323261	0.154602	2.09092	0.0365349	0.3643
ENSG00000163539:CLASP2	4607.85	0.4462	0.213602	2.08893	0.0367138	0.364395
ENSG00000157778:PSMG3	1131.48	0.358833	0.17178	2.08891	0.0367157	0.364395
ENSG00000180155:LYNX1	690.747	-0.681546	0.326128	-2.08981	0.0366347	0.364395
ENSG00000134996:OSTF1	3030.27	0.330792	0.158328	2.08929	0.0366818	0.364395
ENSG00000177666:PNPLA2	669.14	-0.322128	0.154138	-2.08987	0.0366295	0.364395
ENSG00000177700:POLR2L	9613.91	-0.575228	0.275305	-2.08942	0.0366697	0.364395
ENSG00000105325:FZR1	2048.56	0.341679	0.163541	2.08926	0.0366847	0.364395
ENSG00000134758:RNF138	1022.48	0.308634	0.147777	2.0885	0.0367525	0.364547
ENSG00000198542:ITGBL1	32427.8	-0.624838	0.299279	-2.08781	0.0368151	0.364744
ENSG00000100292:HMOX1	11668.3	-0.699103	0.334836	-2.08789	0.0368074	0.364744
ENSG00000104765:BNIP3L	19080.4	-0.489166	0.234439	-2.08654	0.0369299	0.365557
ENSG00000089682:RBM41	819.965	-0.279881	0.134188	-2.08574	0.0370025	0.365557
ENSG00000176438:SYNE3	668.534	0.502819	0.24103	2.08612	0.0369674	0.365557
ENSG00000140264:SERF2	32116.5	-0.242554	0.116254	-2.08642	0.036941	0.365557
ENSG00000177096:FAM109B	1924.09	-0.364165	0.1746	-2.08571	0.0370046	0.365557
ENSG00000035115:SH3YL1	1530.95	-0.220801	0.105941	-2.08418	0.0371437	0.366506
ENSG00000197457:STMN3	482.661	0.777764	0.373156	2.08429	0.0371342	0.366506
ENSG00000186088:GSAP	148.084	-0.732052	0.351413	-2.08317	0.037236	0.366737
ENSG00000260075:NSFP1	255.015	0.508711	0.244206	2.08312	0.0372399	0.366737
ENSG00000197608:ZNF841	1796.22	-0.312122	0.149831	-2.08316	0.037237	0.366737
ENSG00000176386:CDC26	594.306	-0.260421	0.125089	-2.08189	0.0373528	0.367291
ENSG00000120539:MASTL	1827.89	0.458943	0.220445	2.0819	0.0373517	0.367291
ENSG00000198909:MAP3K3	4012.64	0.290807	0.139704	2.08159	0.0373796	0.367344
ENSG00000114270:COL7A1	2792.64	0.760275	0.365376	2.0808	0.0374518	0.36784
ENSG00000138376:BARD1	2214.81	0.450991	0.216817	2.08005	0.0375205	0.367878
ENSG00000135074:ADAM19	3025.6	0.553933	0.26628	2.08027	0.0375011	0.367878
ENSG00000087253:LPCAT2	2650.76	0.577581	0.277624	2.08045	0.0374847	0.367878
ENSG00000144488:ESPNL	132.287	-0.731574	0.352069	-2.07792	0.0377164	0.368447
ENSG00000109743:BST1	2323.58	0.545326	0.262444	2.07787	0.0377209	0.368447
ENSG00000164674:SYTL3	524.764	0.704174	0.338722	2.07891	0.0376253	0.368447
ENSG00000184156:KCNQ3	235.563	-0.774979	0.373026	-2.07755	0.0377508	0.368447
ENSG00000259901:RP5-991G20.4	117.244	0.642494	0.309257	2.07754	0.0377517	0.368447
ENSG00000105402:NAPA	3688.44	-0.271607	0.130701	-2.07808	0.0377016	0.368447
ENSG00000159231:CBR3	875.444	0.508408	0.244713	2.07757	0.0377493	0.368447
ENSG00000202058:RN7SKP80	23481.6	-0.377558	0.181674	-2.07822	0.0376888	0.368447
ENSG00000156535:CD109	22778.6	0.344834	0.166167	2.07523	0.0379656	0.369531
ENSG00000172348:RCAN2	3495.21	-0.550882	0.265605	-2.07406	0.0380734	0.369582
ENSG00000046651:OFD1	1431.07	-0.448964	0.216479	-2.07394	0.0380851	0.369582
ENSG00000176809:LRRC37A3	195.674	-0.490308	0.236383	-2.07421	0.0380599	0.369582
ENSG00000141504:SAT2	1368.37	-0.322662	0.155562	-2.07417	0.0380635	0.369582
ENSG00000159217:IGF2BP1	611.933	0.772577	0.372397	2.07461	0.0380228	0.369582
ENSG00000196678:ERI2	1462.99	0.32206	0.155311	2.07365	0.0381118	0.36963
ENSG00000090238:YPEL3	719.229	-0.378768	0.182685	-2.07334	0.0381404	0.369697
ENSG00000135677:GNS	25583.8	-0.306068	0.147693	-2.07232	0.0382355	0.370325
ENSG00000141446:ESCO1	2215.04	-0.270931	0.130747	-2.07218	0.0382487	0.370325
ENSG00000155755:TMEM237	5514.55	-0.411429	0.198699	-2.07061	0.0383949	0.371259
ENSG00000112096:SOD2	8673.29	-0.613811	0.296463	-2.07045	0.0384106	0.371259
ENSG00000038358:EDC4	2582.09	0.282809	0.13661	2.07019	0.0384347	0.371281
ENSG00000001460:STPG1	614.934	0.482414	0.233108	2.06949	0.0385002	0.371492
ENSG00000105339:DENND3	657.678	0.333328	0.161058	2.06962	0.038488	0.371492
ENSG00000064300:NGFR	639.923	0.616885	0.298152	2.06903	0.0385436	0.3716
ENSG00000166770:ZNF667-AS1	508.301	-0.538522	0.260296	-2.06889	0.0385566	0.3716
ENSG00000069998:CECR5	1093.39	-0.379484	0.183443	-2.06867	0.0385769	0.3716
ENSG00000168890:TMEM150A	419.988	-0.312894	0.15133	-2.06762	0.0386756	0.37234
ENSG00000259781:RP11-673C5.1	810.576	0.275638	0.133417	2.06599	0.0388299	0.373395
ENSG00000215492:HNRNPA1P7	381.948	0.436343	0.211248	2.06555	0.0388714	0.373395
ENSG00000105750:ZNF85	479.688	0.472882	0.22894	2.06553	0.0388729	0.373395
ENSG00000136098:NEK3	647.609	0.494017	0.239217	2.06514	0.0389096	0.373536
ENSG00000130935:NOL11	3740.77	0.2132	0.103257	2.06474	0.0389476	0.373691
ENSG00000138771:SHROOM3	5638.26	0.531275	0.257365	2.06429	0.0389904	0.37389
ENSG00000139998:RAB15	630.796	-0.502291	0.243424	-2.06345	0.0390703	0.374446
ENSG00000076003:MCM6	3088.51	0.43783	0.21239	2.06145	0.0392605	0.375256
ENSG00000148926:ADM	28770.3	-0.636402	0.308626	-2.06205	0.039203	0.375256
ENSG00000087903:RFX2	457.361	0.407985	0.197917	2.0614	0.0392651	0.375256
ENSG00000171017:LRRC8E	512.053	-0.364637	0.17688	-2.0615	0.0392556	0.375256
ENSG00000104490:NCALD	942.322	0.589349	0.286026	2.06047	0.0393536	0.375664
ENSG00000148908:RGS10	1528.44	0.635553	0.308517	2.06003	0.0393961	0.375664
ENSG00000186687:LYRM7	1457.95	0.277037	0.134532	2.05926	0.0394692	0.375869
ENSG00000242013:USP27X	181.463	-0.391338	0.190095	-2.05865	0.0395279	0.375869
ENSG00000125450:NUP85	1991.86	0.33289	0.161696	2.05874	0.0395194	0.375869
ENSG00000181045:SLC26A11	594.703	-0.322672	0.156695	-2.05924	0.0394714	0.375869
ENSG00000251194:RP1-68D18.2	143.623	0.684009	0.332365	2.05801	0.0395892	0.376181
ENSG00000183160:TMEM119	16610.4	-0.415068	0.2017	-2.05785	0.0396049	0.376181
ENSG00000176222:ZNF404	381.784	-0.434676	0.211342	-2.05674	0.0397109	0.376766
ENSG00000164543:STK17A	9806.94	-0.359923	0.17507	-2.05588	0.0397942	0.377346
ENSG00000171943:SRGAP2C	1097.27	0.457005	0.222384	2.05502	0.0398768	0.377366
ENSG00000273333:XXbac-BPG300A18.13	236.559	0.388499	0.18912	2.05425	0.0399515	0.377366
ENSG00000137171:KLC4	841.996	-0.327054	0.159194	-2.05444	0.0399332	0.377366
ENSG00000198805:PNP	1643.4	0.427145	0.207872	2.05485	0.0398937	0.377366
ENSG00000159128:IFNGR2	4473.64	-0.349069	0.169893	-2.05463	0.0399145	0.377366
ENSG00000145545:SRD5A1	1238.98	0.38342	0.186735	2.05328	0.040045	0.37804
ENSG00000158023:WDR66	241.011	0.561845	0.273831	2.05179	0.0401897	0.378986
ENSG00000118690:ARMC2	178.953	-0.424342	0.206876	-2.05119	0.040248	0.379325
ENSG00000102401:ARMCX3	8855.29	-0.283803	0.138377	-2.05094	0.0402729	0.37935
ENSG00000116209:TMEM59	16202.3	-0.346781	0.169103	-2.0507	0.0402957	0.379355
ENSG00000234456:MAGI2-AS3	4538.53	-0.366661	0.178842	-2.05019	0.0403457	0.379406
ENSG00000085224:ATRX	10280.6	-0.335353	0.163557	-2.05037	0.0403282	0.379406
ENSG00000108381:ASPA	155.555	-0.767392	0.374347	-2.04995	0.0403694	0.379419
ENSG00000197208:SLC22A4	750.589	-0.398253	0.194507	-2.0475	0.0406091	0.381041
ENSG00000009954:BAZ1B	10187.7	0.187515	0.09158	2.04756	0.0406032	0.381041
ENSG00000000971:CFH	1738.24	-0.748675	0.365764	-2.04688	0.0406699	0.381122
ENSG00000133302:ANKRD32	1070.26	0.359013	0.175409	2.04673	0.040685	0.381122
ENSG00000073605:GSDMB	282.565	-0.441853	0.215859	-2.04695	0.0406627	0.381122
ENSG00000135766:EGLN1	5003.96	-0.393835	0.192453	-2.04639	0.040718	0.381222
ENSG00000228065:RP11-222A11.1	105.178	0.677222	0.331102	2.04536	0.0408195	0.381962
ENSG00000160712:IL6R	691.141	-0.359086	0.17567	-2.04409	0.0409445	0.3822
ENSG00000107317:PTGDS	411.881	-0.655541	0.320715	-2.044	0.0409538	0.3822
ENSG00000151320:AKAP6	1292.58	0.74774	0.365751	2.0444	0.0409143	0.3822
ENSG00000123136:DDX39A	3381.63	0.408545	0.199879	2.04396	0.0409573	0.3822
ENSG00000100504:PYGL	4209.85	-0.573966	0.280918	-2.04318	0.0410348	0.382714
ENSG00000204923:FBXO48	154.423	0.449786	0.220222	2.04242	0.0411102	0.383196
ENSG00000255248:RP11-166D19.1	19497.8	-0.353722	0.173216	-2.04208	0.0411432	0.383196
ENSG00000089723:OTUB2	186.417	-0.460319	0.225428	-2.04198	0.041154	0.383196
ENSG00000143554:SLC27A3	277.092	-0.446099	0.218576	-2.04093	0.0412573	0.383297
ENSG00000003436:TFPI	2909.73	-0.530514	0.26004	-2.04012	0.041338	0.383297
ENSG00000124875:CXCL6	174.85	-0.696668	0.34144	-2.04038	0.0413122	0.383297
ENSG00000235703:LINC00894	184.47	-0.479766	0.235156	-2.0402	0.0413303	0.383297
ENSG00000243251:PGBD3	3097.35	0.743601	0.364522	2.03994	0.0413567	0.383297
ENSG00000103264:FBXO31	1887	-0.26817	0.131472	-2.03974	0.0413758	0.383297
ENSG00000171295:ZNF440	1183.7	-0.226041	0.110727	-2.04143	0.041208	0.383297
ENSG00000131067:GGT7	444.149	-0.35187	0.172519	-2.0396	0.0413901	0.383297
ENSG00000205795:CYS1	304.499	-0.588929	0.28879	-2.0393	0.0414199	0.383365
ENSG00000160352:ZNF714	998.868	0.600585	0.294568	2.03887	0.0414631	0.383556
ENSG00000181458:TMEM45A	3062.03	-0.583521	0.286343	-2.03784	0.0415662	0.384092
ENSG00000258838:ERCC6-PGBD3	3088.85	0.742294	0.364413	2.03696	0.0416541	0.384488
ENSG00000101473:ACOT8	910.009	-0.256494	0.125947	-2.03653	0.0416971	0.384675
ENSG00000129048:ACKR4	1904.9	-0.694046	0.341181	-2.03425	0.0419267	0.386584
ENSG00000155438:NIFK	3913.96	-0.313758	0.154317	-2.03321	0.0420315	0.387341
ENSG00000101871:MID1	3298.61	-0.399401	0.196478	-2.0328	0.0420728	0.387511
ENSG00000197837:HIST4H4	1185.55	0.278517	0.137082	2.03175	0.042179	0.38807
ENSG00000125871:MGME1	953.194	0.412886	0.203198	2.03194	0.0421601	0.38807
ENSG00000261051:RP11-274H2.5	132.27	-0.725612	0.357535	-2.02948	0.0424089	0.389974
ENSG00000173546:CSPG4	5199.66	0.750021	0.369617	2.02919	0.0424394	0.390044
ENSG00000146278:PNRC1	2866.25	-0.415752	0.20502	-2.02787	0.0425739	0.390978
ENSG00000080493:SLC4A4	2699.27	0.637221	0.314341	2.02717	0.0426455	0.391304
ENSG00000135828:RNASEL	1425.97	-0.299396	0.147747	-2.0264	0.0427237	0.391599
ENSG00000258691:RP11-404P21.8	346.476	0.583657	0.288024	2.02642	0.0427216	0.391599
ENSG00000135452:TSPAN31	2170.68	-0.270187	0.133358	-2.02604	0.042761	0.39173
ENSG00000068697:LAPTM4A	15584.7	-0.351784	0.173702	-2.02521	0.0428457	0.392295
ENSG00000068885:IFT80	5681.21	-0.468466	0.231609	-2.02265	0.0431087	0.394279
ENSG00000070759:TESK2	130.196	0.467724	0.231312	2.02205	0.0431712	0.394541
ENSG00000145685:LHFPL2	5147.25	-0.656802	0.324873	-2.02172	0.0432056	0.394541
ENSG00000198522:GPN1	2039.13	0.313807	0.155306	2.02058	0.0433232	0.394576
ENSG00000237651:C2orf74	489.509	-0.513643	0.254211	-2.02054	0.0433275	0.394576
ENSG00000083720:OXCT1	4133.34	0.46619	0.230677	2.02096	0.0432835	0.394576
ENSG00000214357:NEURL1B	352.474	0.728538	0.360511	2.02085	0.0432957	0.394576
ENSG00000174136:RGMB	22176	0.583417	0.288688	2.02093	0.0432873	0.394576
ENSG00000183963:SMTN	4508.4	0.539489	0.267031	2.02032	0.0433498	0.394576
ENSG00000231365:RP11-418J17.1	456.65	0.383577	0.189889	2.02001	0.0433826	0.394663
ENSG00000154237:LRRK1	1472.03	-0.34882	0.172781	-2.01886	0.0435023	0.395123
ENSG00000175322:ZNF519	209.869	0.359404	0.177994	2.01919	0.043468	0.395123
ENSG00000126254:RBM42	2109.65	0.195444	0.0968289	2.01845	0.0435443	0.395289
ENSG00000038219:BOD1L1	5548.58	-0.274526	0.136052	-2.01781	0.0436115	0.395688
ENSG00000158850:B4GALT3	1469.74	-0.254676	0.126244	-2.01734	0.0436599	0.395917
ENSG00000253729:PRKDC	34599.5	0.261383	0.12962	2.01654	0.0437436	0.396454
ENSG00000107960:OBFC1	1067.48	0.41382	0.205234	2.01633	0.0437658	0.396454
ENSG00000103356:EARS2	2070.63	-0.247425	0.122761	-2.0155	0.0438521	0.397024
ENSG00000105063:PPP6R1	2096.54	0.186621	0.0926125	2.01507	0.0438972	0.397222
ENSG00000121621:KIF18A	2012.37	0.689083	0.342018	2.01476	0.0439298	0.397306
ENSG00000272047:GTF2H5	3464.3	-0.354782	0.176237	-2.0131	0.0441039	0.398245
ENSG00000064309:CDON	2187.02	-0.648077	0.321915	-2.01319	0.0440944	0.398245
ENSG00000146122:DAAM2	3623.48	-0.609667	0.30302	-2.01197	0.0442231	0.39871
ENSG00000175216:CKAP5	13959.5	0.313335	0.155737	2.01195	0.0442257	0.39871
ENSG00000089053:ANAPC5	10806.2	0.187568	0.0932085	2.01235	0.0441833	0.39871
ENSG00000104679:R3HCC1	1265.37	0.218785	0.10879	2.01108	0.0443171	0.399035
ENSG00000100603:SNW1	4752.73	0.19322	0.0962057	2.0084	0.0446005	0.401027
ENSG00000205485:AC004980.7	144.227	-0.441746	0.220066	-2.00733	0.0447145	0.401416
ENSG00000122435:TRMT13	1372.19	-0.222663	0.110954	-2.00681	0.0447703	0.401706
ENSG00000110025:SNX15	804.526	0.364778	0.181818	2.00628	0.0448265	0.401998
ENSG00000158863:FAM160B2	1231.02	-0.221283	0.11033	-2.00564	0.0448947	0.40231
ENSG00000140400:MAN2C1	2675.88	-0.250067	0.12469	-2.00551	0.0449085	0.40231
ENSG00000120837:NFYB	2517.16	-0.36618	0.182748	-2.00374	0.0450976	0.403366
ENSG00000008838:MED24	1810.21	0.31239	0.1559	2.00379	0.0450924	0.403366
ENSG00000144043:TEX261	3397.66	-0.22036	0.110028	-2.00277	0.0452025	0.403639
ENSG00000178719:GRINA	3715.71	-0.293529	0.146576	-2.00258	0.0452229	0.403639
ENSG00000144580:RQCD1	4630.03	0.17215	0.0860173	2.00134	0.0453556	0.404611
ENSG00000196943:NOP9	3153.83	0.180537	0.0902709	1.99995	0.0455062	0.405742
ENSG00000127528:KLF2	332.91	0.64947	0.324862	1.99922	0.0455849	0.405813
ENSG00000099337:KCNK6	836.299	-0.626796	0.313683	-1.99818	0.045697	0.406591
ENSG00000114923:SLC4A3	231.063	-0.488256	0.244648	-1.99575	0.0459613	0.407028
ENSG00000083223:ZCCHC6	4279.21	-0.239563	0.120036	-1.99576	0.0459603	0.407028
ENSG00000130150:MOSPD2	4407.43	-0.310594	0.155548	-1.99678	0.0458493	0.407028
ENSG00000259159:MFRP	1192	-0.452137	0.226519	-1.99602	0.0459319	0.407028
ENSG00000235718:MFRP	1192	-0.452137	0.226519	-1.99602	0.0459319	0.407028
ENSG00000223953:C1QTNF5	1192	-0.452137	0.226519	-1.99602	0.0459319	0.407028
ENSG00000070018:LRP6	6829.9	-0.278411	0.139488	-1.99595	0.045939	0.407028
ENSG00000160408:ST6GALNAC6	4565.76	-0.312662	0.156882	-1.99298	0.0462641	0.409284
ENSG00000113575:PPP2CA	8859.69	0.240124	0.1205	1.99273	0.0462905	0.409304
ENSG00000167378:IRGQ	2478.83	-0.202352	0.101626	-1.99114	0.046465	0.410421
ENSG00000143158:MPC2	6160.32	-0.479278	0.240837	-1.99005	0.0465851	0.410668
ENSG00000144034:TPRKB	815.632	0.34396	0.172797	1.99054	0.0465312	0.410668
ENSG00000154096:THY1	35624.4	-0.297736	0.149631	-1.98979	0.0466136	0.410668
ENSG00000182326:C1S	17930	-0.661363	0.332358	-1.98991	0.0466005	0.410668
ENSG00000258486:RN7SL1	1.05542e+06	-0.460466	0.231394	-1.98997	0.0465944	0.410668
ENSG00000153976:HS3ST3A1	1270.74	0.514473	0.258605	1.98941	0.0466555	0.410824
ENSG00000053900:ANAPC4	2773.12	0.208162	0.104654	1.98905	0.0466956	0.410965
ENSG00000106683:LIMK1	3261.77	-0.403696	0.203001	-1.98864	0.0467408	0.41115
ENSG00000075151:EIF4G3	6429.8	-0.249801	0.125641	-1.9882	0.046789	0.411362
ENSG00000128585:MKLN1	9246.22	-0.272395	0.137102	-1.98681	0.0469435	0.412242
ENSG00000187607:ZNF286A	1870.72	-0.199784	0.100564	-1.98664	0.0469618	0.412242
ENSG00000065970:FOXJ2	1259.49	0.374005	0.188337	1.98583	0.0470521	0.412609
ENSG00000118263:KLF7	4865.8	-0.271824	0.136928	-1.98516	0.0471268	0.413028
ENSG00000121057:AKAP1	978.301	0.365839	0.184337	1.98462	0.0471872	0.413155
ENSG00000169288:MRPL1	1249.41	0.235171	0.118513	1.98435	0.047217	0.413203
ENSG00000175213:ZNF408	523.262	-0.327218	0.164993	-1.98323	0.0473421	0.413873
ENSG00000168306:ACOX2	776.346	-0.272958	0.137679	-1.98257	0.047416	0.414246
ENSG00000109103:UNC119	1073.03	-0.357804	0.180489	-1.98241	0.0474334	0.414246
ENSG00000138175:ARL3	1588.63	0.326149	0.16468	1.9805	0.0476477	0.415681
ENSG00000077312:SNRPA	1896.9	0.304077	0.153553	1.98028	0.0476726	0.415681
ENSG00000138356:AOX1	4961.97	-0.611563	0.308897	-1.97982	0.0477233	0.415711
ENSG00000151067:CACNA1C	1792.24	-0.353846	0.179003	-1.97676	0.0480693	0.417655
ENSG00000172985:SH3RF3	493.299	-0.606165	0.306866	-1.97534	0.0482296	0.418834
ENSG00000184207:PGP	815.361	0.343124	0.173765	1.97465	0.0483081	0.419088
ENSG00000106823:ECM2	781.883	-0.71466	0.36223	-1.97294	0.048502	0.420153
ENSG00000109065:NAT9	1336.47	-0.274869	0.139321	-1.97292	0.0485049	0.420153
ENSG00000196826:ZNF709	479.353	-0.274834	0.139278	-1.97328	0.0484638	0.420153
ENSG00000023287:RB1CC1	10428.6	-0.270272	0.137062	-1.97189	0.0486217	0.420523
ENSG00000162714:ZNF496	1378.56	0.282819	0.143475	1.97121	0.0487003	0.420662
ENSG00000027001:MIPEP	1173.72	0.301333	0.152875	1.97111	0.0487118	0.420662
ENSG00000124216:SNAI1	403.212	-0.602725	0.305724	-1.97147	0.0486703	0.420662
ENSG00000119688:ABCD4	1423.03	-0.207261	0.105174	-1.97064	0.0487649	0.420812
ENSG00000178773:CPNE7	500.433	0.736672	0.373846	1.97052	0.0487787	0.420812
ENSG00000251442:LINC01094	118.316	-0.646842	0.328345	-1.97001	0.0488376	0.420894
ENSG00000090857:PDPR	2376.93	0.465292	0.236181	1.97006	0.0488312	0.420894
ENSG00000184743:ATL3	29009.3	0.228767	0.116223	1.96834	0.0490291	0.422116
ENSG00000186395:KRT10	540.67	0.296922	0.150848	1.96834	0.0490286	0.422116
ENSG00000270277:RP11-65L3.2	119.85	-0.540417	0.274599	-1.96802	0.0490655	0.422216
ENSG00000015153:YAF2	1201.14	-0.317786	0.161529	-1.96735	0.0491424	0.422665
ENSG00000152422:XRCC4	743.045	0.427412	0.217418	1.96586	0.0493153	0.422908
ENSG00000180233:ZNRF2	517.474	-0.328945	0.167262	-1.96664	0.0492248	0.422908
ENSG00000147862:NFIB	846.99	0.654898	0.333143	1.96582	0.0493198	0.422908
ENSG00000186298:PPP1CC	8635.02	0.322761	0.164106	1.96678	0.0492084	0.422908
ENSG00000243927:MRPS6	1679.95	-0.20134	0.1024	-1.9662	0.0492756	0.422908
ENSG00000206652:RNU1-1	150.515	0.471871	0.240067	1.96558	0.0493477	0.422934
ENSG00000134184:GSTM1	317.978	0.727356	0.370718	1.96202	0.0497599	0.425183
ENSG00000180628:PCGF5	7515.23	0.457145	0.232983	1.96214	0.049746	0.425183
ENSG00000173218:VANGL1	2644.63	0.310188	0.158163	1.9612	0.049856	0.425363
ENSG00000239704:CDRT4	547.469	-0.290016	0.147846	-1.96161	0.049808	0.425363
ENSG00000100429:HDAC10	381.867	-0.304347	0.155178	-1.96128	0.0498466	0.425363
ENSG00000158089:GALNT14	100.038	0.655734	0.334524	1.9602	0.0499727	0.425774
ENSG00000106244:PDAP1	5953.95	0.227697	0.116163	1.96014	0.0499793	0.425774
ENSG00000108679:LGALS3BP	1838.4	-0.664761	0.339129	-1.9602	0.0499723	0.425774

## Sheet: Table S7
Table S7. DESeq2 analysis of rRNA-depleted RNA-seq data from MO3.13 WT vs. POLR3A-M852V and MO3.13 WT vs. BC200-KO cells.
Genes with adjusted p-value < 0.05 in either pairwise comparison and mean expression > 100 in both pairwise comparisons are shown.
Transcript	Mean Expression POLR3A-M852V	log2 fold change POLR3A-M852V	p-value POLR3A-M852V	adjusted p-value POLR3A-M852V	Mean Expression BC200-KO	log2 fold change BC200-KO	p-value BC200-KO	adjusted p-value BC200-KO
ENSG00000255690:AC005013.1	4641.5	2.01388	3.12703e-116	6.21091e-112	1903.63	-0.135392	0.199598	0.396737
ENSG00000176734:TRIL	4568.34	2.01123	8.12099e-116	8.06495e-112	1876.29	-0.135569	0.202588	0.400967
ENSG00000163359:COL6A3	1262.51	2.65086	9.11009e-114	6.03149e-110	196.271	-4.42083	1.07854e-42	2.50609e-40
ENSG00000151136:BTBD11	3690.97	1.90838	1.09743e-104	5.44928e-101	1089.35	-1.74696	1.60745e-49	5.57472e-47
ENSG00000128510:CPA4	1586.58	2.36518	6.89915e-103	2.74062e-99	739.037	0.722629	4.30239e-08	5.43908e-07
ENSG00000149591:TAGLN	2402.02	-2.12187	1.25018e-102	4.13853e-99	5185.51	0.540635	4.33186e-10	7.45041e-09
ENSG00000263426:RN7SL471P	1579.5	-2.47724	1.24883e-84	3.54345e-81	2412.18	-0.58622	7.39283e-08	8.919e-07
ENSG00000163661:PTX3	4861.32	-1.61322	4.68765e-80	1.16383e-76	7800.59	-0.0456522	0.637684	0.813284
ENSG00000163092:XIRP2	1443.93	-2.0481	2.93552e-77	6.47837e-74	2880.64	0.367678	2.25067e-05	0.000171128
ENSG00000041982:TNC	31561.9	1.38427	1.01946e-75	2.02486e-72	15109.8	-0.741143	3.46951e-22	2.1384e-20
ENSG00000131018:SYNE1	2656.01	-1.7732	1.55282e-71	2.37246e-68	6752.55	1.02755	1.21802e-32	1.50542e-30
ENSG00000155760:FZD7	2351	1.64833	9.38567e-68	1.33156e-64	975.933	-0.768262	6.37274e-11	1.23707e-09
ENSG00000149212:SESN3	1591.08	1.87223	1.20078e-66	1.58999e-63	848.889	0.377896	0.00228196	0.0104357
ENSG00000144730:IL17RD	1631.75	1.7824	2.15384e-60	2.67373e-57	457.228	-2.74194	7.09734e-46	1.9176e-43
ENSG00000150636:CCDC102B	3014.19	1.4948	4.83353e-58	5.64727e-55	1431.93	-0.56287	1.24703e-07	1.44303e-06
ENSG00000159200:RCAN1	3674.76	-1.38907	3.4388e-57	3.79453e-54	6681.91	0.404788	5.71999e-06	4.88998e-05
ENSG00000170381:SEMA3E	1116.24	-1.89193	3.88743e-55	4.0638e-52	4279.71	1.80819	2.27419e-84	2.29752e-81
ENSG00000188641:DPYD	1895.57	-1.59766	1.20837e-49	1.20003e-46	3326.15	0.211726	0.0190389	0.0632796
ENSG00000227115:RP11-267C16.1	278.317	3.33741	2.83139e-48	2.67795e-45	176.53	2.4629	3.45694e-21	1.94964e-19
ENSG00000206538:VGLL3	3557.49	-1.2384	1.17572e-46	1.06146e-43	4018.3	-1.03733	4.5834e-36	6.91557e-34
ENSG00000197321:SVIL	1295.53	1.65091	1.31017e-45	1.13142e-42	879.697	0.678127	5.05256e-08	6.29008e-07
ENSG00000007062:PROM1	1281.93	1.61103	2.96605e-45	2.45466e-42	344.181	-7.36756	6.06764e-43	1.43865e-40
ENSG00000130598:TNNI2	302.841	-3.17248	5.88881e-45	4.67854e-42	462.826	-0.816071	9.85238e-08	1.16326e-06
ENSG00000196569:LAMA2	3943.15	1.17092	2.05902e-44	1.57294e-41	3215.71	0.538316	1.46995e-09	2.33944e-08
ENSG00000164649:CDCA7L	367.599	-2.68633	3.5036e-44	2.57735e-41	652.023	-0.158388	0.244171	0.454318
ENSG00000185745:IFIT1	1066.98	1.71054	1.68257e-43	1.19354e-40	442.359	-0.646248	0.000155828	0.000980989
ENSG00000196562:SULF2	697.468	1.93006	4.64667e-43	3.18249e-40	213.6	-1.46173	2.22046e-11	4.55783e-10
ENSG00000066056:TIE1	379.056	-2.62014	5.36926e-43	3.33263e-40	870.098	0.554209	4.34532e-05	0.000310862
ENSG00000003096:KLHL13	538.626	2.19631	5.21568e-43	3.33263e-40	105.635	-6.33113	2.11285e-19	1.02493e-17
ENSG00000167552:TUBA1A	10621.3	1.03795	5.28404e-43	3.33263e-40	8640.27	0.374889	8.44311e-07	8.38394e-06
ENSG00000159251:ACTC1	4444.58	-1.59233	8.76374e-43	5.27471e-40	9866.58	0.794044	5.12568e-14	1.49569e-12
ENSG00000012171:SEMA3B	608.118	1.96176	2.25354e-42	1.31646e-39	342.125	0.629139	0.000278946	0.00165304
ENSG00000186469:GNG2	1142.73	1.57547	3.56224e-42	2.02152e-39	364.783	-2.50507	4.69933e-39	8.59793e-37
ENSG00000239474:KLHL41	2485.2	1.41764	1.64172e-41	9.05776e-39	2113.07	0.916272	1.45865e-19	7.12044e-18
ENSG00000197977:ELOVL2	1051.72	-1.55975	9.7184e-40	5.21694e-37	1753.46	0.0909816	0.408929	0.635226
ENSG00000139318:DUSP6	11057.5	1.02087	2.75272e-39	1.4388e-36	8764.9	0.287196	0.000145347	0.000920996
ENSG00000146047:HIST1H2BA	3025.78	-1.30406	1.8204e-38	9.27099e-36	3525.9	-0.961591	4.13386e-22	2.54112e-20
ENSG00000180772:AGTR2	728.676	1.74649	6.41013e-38	3.18295e-35	183.664	-6.12577	6.29786e-34	8.41018e-32
ENSG00000157227:MMP14	3293.84	1.13223	7.85225e-38	3.80394e-35	2907.67	0.683211	1.00755e-13	2.8004e-12
ENSG00000130707:ASS1	445.463	-2.17699	9.1855e-38	4.34387e-35	1455.71	1.42877	3.12627e-41	6.66441e-39
ENSG00000091879:ANGPT2	347.257	2.51121	6.08793e-37	2.74815e-34	109.022	-0.077731	0.807421	0.910695
ENSG00000144644:GADL1	635.393	1.77295	1.78926e-36	7.89739e-34	173.057	-3.17324	6.76386e-28	6.16333e-26
ENSG00000103485:QPRT	7528.92	0.963601	4.82919e-36	2.08516e-33	6147.22	0.295587	0.000167748	0.00104582
ENSG00000112414:GPR126	1814.88	-1.27121	2.96972e-35	1.25499e-32	2804.25	0.0292332	0.74887	0.880202
ENSG00000071242:RPS6KA2	812.942	-1.69345	1.3903e-34	5.75294e-32	1719.09	0.641534	5.74083e-09	8.39453e-08
ENSG00000152556:PFKM	3433.59	1.04426	2.04376e-34	8.28433e-32	2606.23	0.201209	0.0271	0.0844662
ENSG00000146674:IGFBP3	970.201	-1.46382	1.42094e-33	5.63966e-31	872.967	-2.90638	2.76489e-101	4.94192e-98
ENSG00000196139:AKR1C3	2405.17	1.21622	1.4481e-33	5.63966e-31	1387.32	-0.37352	0.000599891	0.00327131
ENSG00000087495:PHACTR3	1265.62	1.34321	1.6361e-33	6.24926e-31	531.511	-1.41664	6.92113e-21	3.73131e-19
ENSG00000164692:COL1A2	23395.5	1.11611	3.28285e-33	1.23026e-30	16666.8	0.119938	0.193011	0.387892
ENSG00000120708:TGFBI	2201.65	1.18486	1.18568e-32	4.28181e-30	873.237	-2.32047	3.6117e-72	2.62254e-69
ENSG00000136068:FLNB	2150.17	-1.29498	1.37179e-32	4.86545e-30	2467.3	-1.01787	4.09321e-21	2.28629e-19
ENSG00000182871:COL18A1	2790.86	-1.13116	3.62772e-32	1.2641e-29	5196.23	0.592191	4.9966e-12	1.12067e-10
ENSG00000244694:PTCHD4	293.805	2.31431	6.11107e-32	2.09272e-29	585.147	3.32312	6.2244e-88	6.5741e-85
ENSG00000234961:RP11-124N14.3	22263.2	0.857107	6.43854e-31	2.1675e-28	18909.9	0.272782	0.000130875	0.000838796
ENSG00000178662:CSRNP3	1299.31	1.32131	6.58255e-31	2.17904e-28	478.791	-2.38001	2.00618e-45	5.35811e-43
ENSG00000251569:RP11-724O16.1	1299.81	1.34036	7.66889e-31	2.49704e-28	1108.26	0.836011	1.31616e-12	3.15282e-11
ENSG00000026025:VIM	73305.5	0.829713	2.36121e-30	7.56427e-28	62362.9	0.244581	0.000529532	0.00293167
ENSG00000163093:BBS5	1479.4	1.23199	7.49299e-30	2.36231e-27	1256.37	0.705086	1.12769e-10	2.11785e-09
ENSG00000146281:PM20D2	787.121	-1.50506	2.33441e-29	7.24469e-27	1352.3	0.199488	0.0689819	0.179976
ENSG00000170624:SGCD	1662.41	1.14637	3.69456e-29	1.12894e-26	1637.34	0.946713	5.46683e-21	3.01012e-19
ENSG00000102316:MAGED2	11722.7	0.867589	5.2391e-29	1.57665e-26	11873.2	0.718287	8.22454e-22	4.90014e-20
ENSG00000171617:ENC1	2219.32	1.05757	9.27366e-29	2.74916e-26	1092.45	-1.31248	4.42934e-30	4.74287e-28
ENSG00000137573:SULF1	4467.97	-0.963044	1.35408e-28	3.9551e-26	10022.3	1.09632	1.03298e-37	1.65534e-35
ENSG00000229124:VIM-AS1	29822.1	0.806686	8.04573e-28	2.316e-25	25684.9	0.250331	0.000580608	0.00318034
ENSG00000108823:SGCA	1019.09	-1.34304	8.30815e-28	2.35738e-25	1497.85	-0.160597	0.136693	0.302381
ENSG00000173898:SPTBN2	918.346	-1.3558	1.70333e-27	4.765e-25	1759.47	0.548867	3.66634e-08	4.71712e-07
ENSG00000197837:HIST4H4	974.679	1.32328	2.1345e-27	5.88824e-25	669.216	0.290113	0.0361014	0.106956
ENSG00000122884:P4HA1	4868.28	0.966336	3.30887e-27	8.88119e-25	4327.23	0.513676	8.24866e-09	1.17299e-07
ENSG00000187678:SPRY4	1704.64	1.16657	3.6409e-27	9.64207e-25	1241.59	0.245847	0.0240315	0.0765399
ENSG00000151617:EDNRA	1057.11	1.39386	5.3553e-27	1.39956e-24	1706.09	2.14108	3.14532e-78	2.70684e-75
ENSG00000145730:PAM	9230.76	0.908648	7.99978e-27	2.06353e-24	8892.7	0.644255	3.77303e-15	1.24531e-13
ENSG00000177469:PTRF	1461.31	-1.14437	1.52714e-26	3.83949e-24	2964.02	0.786494	8.07728e-17	3.1125e-15
ENSG00000145632:PLK2	5459.34	0.850567	1.88966e-26	4.69156e-24	4653.13	0.274574	0.00240375	0.010911
ENSG00000144857:BOC	373.463	1.95828	2.76912e-26	6.79016e-24	120.041	-1.14265	0.000111173	0.000725622
ENSG00000184357:HIST1H1B	7319.39	-0.864847	5.16879e-26	1.25198e-23	9052	-0.374346	2.11382e-06	1.96545e-05
ENSG00000137393:RNF144B	167.395	-3.02471	1.13829e-25	2.72394e-23	734.763	1.83028	7.35462e-32	8.58753e-30
ENSG00000197415:VEPH1	608.133	-1.53752	1.35242e-25	3.19784e-23	977.344	0.00067012	0.995791	0.998059
ENSG00000154277:UCHL1	6113.8	0.823089	1.54854e-25	3.61848e-23	4674.25	-0.0620838	0.468231	0.688165
ENSG00000124795:DEK	9300.22	-0.893687	1.63039e-25	3.76544e-23	12930.6	-0.03285	0.695137	0.848006
ENSG00000167601:AXL	1083.42	-1.3323	2.00703e-25	4.58203e-23	2282.18	0.782958	1.3622e-13	3.73256e-12
ENSG00000156414:TDRD9	402.973	1.79297	2.70756e-25	6.11108e-23	203.241	0.113337	0.607462	0.793334
ENSG00000159176:CSRP1	4370.6	-0.876368	3.12306e-25	6.93977e-23	5863.58	-0.126162	0.126244	0.285713
ENSG00000145794:MEGF10	5277.26	0.851064	3.1446e-25	6.93977e-23	2958.21	-1.14196	2.44069e-38	4.16998e-36
ENSG00000132386:SERPINF1	965.981	1.37836	3.60662e-25	7.87195e-23	1337.86	1.85142	5.38847e-55	2.31864e-52
ENSG00000100234:TIMP3	1240.25	-1.15516	3.95269e-25	8.53351e-23	1143.07	-2.0883	9.20278e-70	5.77935e-67
ENSG00000136153:LMO7	1402.61	-1.11618	4.72037e-25	1.00813e-22	3096.81	0.987767	5.70694e-27	4.91135e-25
ENSG00000138829:FBN2	8023.8	-0.873232	6.85175e-25	1.44776e-22	12902.3	0.376992	3.33812e-06	2.97981e-05
ENSG00000130294:KIF1A	2536.92	1.05076	7.24633e-25	1.51502e-22	2065.46	0.392113	0.000298418	0.0017559
ENSG00000155545:MIER3	1343.32	1.18404	8.85009e-25	1.83105e-22	1016.25	0.36701	0.00399664	0.0168327
ENSG00000076706:MCAM	4013.85	-0.903008	1.04147e-24	2.13255e-22	5871.51	0.105418	0.199805	0.396973
ENSG00000169231:THBS3	1201.46	1.17062	1.14765e-24	2.32599e-22	903.733	0.334367	0.00575891	0.0231552
ENSG00000167460:TPM4	13883.5	-0.825234	1.23353e-24	2.47478e-22	16505.1	-0.474228	7.40676e-11	1.42117e-09
ENSG00000250722:SEPP1	121.587	-3.79249	1.56713e-24	3.11263e-22	159.325	-1.72865	1.98533e-11	4.0969e-10
ENSG00000196549:MME	7791.78	-0.846397	1.59038e-24	3.12753e-22	8961.21	-0.610935	6.50787e-15	2.09442e-13
ENSG00000113319:RASGRF2	959.109	1.20777	1.87569e-24	3.65244e-22	1656.13	2.09932	1.93774e-88	2.14406e-85
ENSG00000183160:TMEM119	666.451	1.38537	1.96318e-24	3.7857e-22	329.07	-0.62078	0.000425351	0.00241177
ENSG00000067064:IDI1	2376.35	1.00373	2.01389e-24	3.84615e-22	1959.23	0.36838	0.000268204	0.00159672
ENSG00000075223:SEMA3C	4243.04	0.957963	2.75697e-24	5.21514e-22	2279.52	-1.11417	3.20462e-23	2.14589e-21
ENSG00000177731:FLII	2956.38	-0.978579	4.50096e-24	8.43377e-22	4730.08	0.299185	0.000755377	0.00398636
ENSG00000238795:SCARNA12	6312.02	0.865939	5.27199e-24	9.78619e-22	5416.6	0.309763	0.000203589	0.00124457
ENSG00000149294:NCAM1	3427.14	0.901527	6.62763e-24	1.21887e-21	2905.84	0.320266	0.000396492	0.00226083
ENSG00000106366:SERPINE1	492.357	-1.63616	7.61187e-24	1.38704e-21	895.708	0.293276	0.0374192	0.110185
ENSG00000124205:EDN3	870.352	1.25668	9.90649e-24	1.78875e-21	426.703	-0.899021	3.13114e-08	4.07821e-07
ENSG00000092820:EZR	2867.06	-0.99468	1.20478e-23	2.15579e-21	5173.28	0.590763	3.23671e-11	6.52848e-10
ENSG00000102359:SRPX2	903.388	1.24919	1.55613e-23	2.75963e-21	975.471	1.24634	3.35761e-24	2.46111e-22
ENSG00000048392:RRM2B	1450.87	1.14486	1.94211e-23	3.41364e-21	1409.71	0.914269	1.42129e-15	4.8638e-14
ENSG00000178033:FAM26E	1032.5	1.18372	2.50244e-23	4.35995e-21	993.077	0.933527	5.7799e-14	1.66421e-12
ENSG00000163346:PBXIP1	1407.89	1.18799	3.09529e-23	5.34597e-21	1784.14	1.50614	3.20894e-43	7.84873e-41
ENSG00000110092:CCND1	1306.91	1.1518	4.47948e-23	7.6044e-21	2407.72	2.16736	2.04106e-109	5.92825e-106
ENSG00000188042:ARL4C	638.446	1.36303	5.92127e-23	9.96679e-21	309.521	-0.72955	0.000101412	0.000667917
ENSG00000143322:ABL2	9959.6	-0.78285	8.75001e-23	1.46044e-20	13019.1	-0.133867	0.111919	0.260785
ENSG00000138379:MSTN	29277.2	-0.935295	1.27524e-22	2.09328e-20	29978.1	-1.17849	2.01486e-36	3.12115e-34
ENSG00000106511:MEOX2	1447.66	1.02448	1.74084e-22	2.83414e-20	538.061	-4.57779	1.40613e-100	2.33377e-97
ENSG00000103522:IL21R	298.803	1.87985	2.07184e-22	3.3456e-20	245.513	1.35287	3.29743e-11	6.63943e-10
ENSG00000108518:PFN1	14315.7	-0.834799	3.03693e-22	4.86448e-20	18463.5	-0.21537	0.00343926	0.0148485
ENSG00000104177:MYEF2	102.46	-4.26275	3.40001e-22	5.40248e-20	373.539	1.3494	1.06074e-14	3.37636e-13
ENSG00000197746:PSAP	10275.4	0.741907	4.96616e-22	7.8284e-20	9650.14	0.401337	1.77753e-07	1.9982e-06
ENSG00000170160:CCDC144A	1829.33	-1.02351	5.02775e-22	7.86309e-20	2310.32	-0.430986	5.7904e-06	4.94471e-05
ENSG00000164938:TP53INP1	139.428	3.34736	6.1261e-22	9.4323e-20	238.398	4.05482	2.26101e-50	8.08258e-48
ENSG00000141526:SLC16A3	937.173	-1.1551	6.23634e-22	9.52817e-20	1473.85	0.148017	0.202577	0.400967
ENSG00000083454:P2RX5	620.811	-1.34426	1.10262e-21	1.67177e-19	736.741	-0.917346	1.50506e-12	3.5905e-11
ENSG00000206503:HLA-A	3170.31	0.851574	2.63703e-21	3.96794e-19	3117.56	0.631958	2.905e-13	7.58433e-12
ENSG00000135404:CD63	9681.58	0.718026	2.86623e-21	4.28038e-19	10669.4	0.761548	9.26735e-25	7.1068e-23
ENSG00000111817:DSE	3606.89	0.824721	3.08672e-21	4.57526e-19	4010.07	0.886889	9.65143e-23	6.21221e-21
ENSG00000130396:MLLT4	3346.53	-0.81719	3.15619e-21	4.64357e-19	5505.78	0.469474	2.56276e-09	3.93578e-08
ENSG00000099250:NRP1	1400.55	1.04043	3.56942e-21	5.21293e-19	1739.57	1.32815	7.15329e-34	9.49794e-32
ENSG00000228421:AC005013.5	262.491	1.93249	4.7683e-21	6.913e-19	111.567	-0.167531	0.591641	0.782381
ENSG00000079393:DUSP13	1826.94	0.937877	1.63851e-20	2.34131e-18	1451.83	0.192783	0.0948881	0.230196
ENSG00000111678:C12orf57	1227.95	1.03022	1.79111e-20	2.54108e-18	867.987	-0.0157157	0.903626	0.958096
ENSG00000164715:LMTK2	685.756	-1.41928	1.89942e-20	2.67562e-18	1071.35	-0.0215013	0.875991	0.945155
ENSG00000105472:CLEC11A	866.429	1.13828	1.97006e-20	2.75559e-18	668.607	0.361442	0.00766378	0.0294974
ENSG00000138696:BMPR1B	296.587	1.78286	2.0112e-20	2.79345e-18	113.462	-0.806862	0.00504902	0.020662
ENSG00000044524:EPHA3	1048.32	1.16375	2.38988e-20	3.29638e-18	445.073	-1.88098	7.42818e-28	6.74223e-26
ENSG00000144583:MARCH4	191.177	-2.54923	2.47888e-20	3.39555e-18	341.564	-0.0944459	0.640809	0.815569
ENSG00000132563:REEP2	456.379	1.49538	2.73022e-20	3.71422e-18	535.248	1.65278	2.76142e-28	2.56657e-26
ENSG00000164616:FBXL21	630.818	1.35325	4.08137e-20	5.51457e-18	202.456	-4.18427	1.6438e-41	3.63764e-39
ENSG00000137965:IFI44	1069.68	1.13347	4.73717e-20	6.35741e-18	417.11	-2.72194	1.94392e-48	6.4527e-46
ENSG00000252481:SCARNA13	2597.12	0.895393	4.94813e-20	6.59596e-18	2090.8	0.174077	0.0615474	0.164511
ENSG00000213949:ITGA1	4830.94	-0.788786	8.79643e-20	1.16477e-17	10208.2	1.0598	9.81686e-39	1.72807e-36
ENSG00000149257:SERPINH1	15412.7	0.679348	9.58142e-20	1.26031e-17	14226.2	0.287198	0.000175842	0.00109073
ENSG00000203849:RP11-417J8.6	287.869	1.7843	9.77626e-20	1.26913e-17	314.844	1.80511	2.21404e-21	1.26713e-19
ENSG00000177302:TOP3A	1889.11	-0.916979	9.74172e-20	1.26913e-17	2485.87	-0.215378	0.0204813	0.0671041
ENSG00000124762:CDKN1A	1221.88	1.00074	1.20273e-19	1.55121e-17	2959.71	2.51722	1.4887e-151	8.64788e-148
ENSG00000064309:CDON	8313.2	0.702411	1.81213e-19	2.3221e-17	5167.72	-0.971429	1.60929e-34	2.25262e-32
ENSG00000165609:NUDT5	2100.24	0.850404	1.9157e-19	2.43907e-17	1539.89	-0.150939	0.141333	0.31034
ENSG00000177613:CSTF2T	1594.69	1.13684	2.39909e-19	3.03507e-17	905.46	-0.556625	0.000186881	0.00115037
ENSG00000166780:C16orf45	498.847	1.36023	2.72332e-19	3.42346e-17	699.707	1.85893	5.16684e-41	1.06245e-38
ENSG00000123104:ITPR2	587.315	-1.26978	5.29093e-19	6.56802e-17	2017.16	1.80483	1.18158e-71	8.31978e-69
ENSG00000121039:RDH10	1735.91	0.916995	7.20326e-19	8.88641e-17	940.58	-1.16195	2.96355e-21	1.67545e-19
ENSG00000118985:ELL2	605.176	-1.26381	8.23354e-19	1.00947e-16	1286.23	0.836699	1.43798e-13	3.93556e-12
ENSG00000115884:SDC1	389.366	1.48813	8.74672e-19	1.06581e-16	279.37	0.608582	0.00131326	0.00644865
ENSG00000104447:TRPS1	3456.81	0.79652	1.26546e-18	1.52331e-16	2182.76	-0.742139	3.10071e-14	9.30853e-13
ENSG00000145012:LPP	2311.57	-0.831194	1.49434e-18	1.78799e-16	2794.21	-0.422606	2.3116e-06	2.13227e-05
ENSG00000146147:MLIP	928.686	-1.06414	1.58591e-18	1.88618e-16	2324.64	1.27573	1.06129e-41	2.39419e-39
ENSG00000139263:LRIG3	1647.66	0.897976	1.59896e-18	1.89039e-16	758.003	-2.19579	1.84229e-58	9.10799e-56
ENSG00000102554:KLF5	184.649	-2.29567	1.61335e-18	1.89612e-16	326.206	-0.0522392	0.772824	0.893471
ENSG00000089248:ERP29	4451.85	0.760562	1.62524e-18	1.89886e-16	3469.32	-0.0875227	0.298703	0.519296
ENSG00000038295:TLL1	148.059	-2.53848	1.90944e-18	2.21785e-16	282.744	0.0975051	0.621469	0.804168
ENSG00000169554:ZEB2	2380.25	-0.810591	2.06755e-18	2.38754e-16	3240.83	-0.0336805	0.691575	0.845836
ENSG00000240801:AC132217.4	10199.1	0.66484	2.2369e-18	2.56817e-16	5805.95	-1.47041	7.37413e-77	5.90846e-74
ENSG00000178860:MSC	3977.84	0.746647	2.35965e-18	2.69353e-16	2629.82	-0.650272	6.75705e-13	1.68643e-11
ENSG00000140416:TPM1	4422.09	-0.751813	2.68964e-18	3.05267e-16	8886.96	0.972071	7.11294e-32	8.374e-30
ENSG00000266302:RP11-219A15.1	1193.21	-1.02722	2.81453e-18	3.17626e-16	1488.1	-0.476817	8.07619e-06	6.68537e-05
ENSG00000148926:ADM	1104.78	-0.989539	2.96931e-18	3.332e-16	1494.6	-0.181775	0.106108	0.250333
ENSG00000212464:SNORA12	541.68	1.29123	3.00173e-18	3.34946e-16	374.386	0.267753	0.115717	0.267488
ENSG00000120254:MTHFD1L	2209.58	-0.887416	3.98004e-18	4.41629e-16	3271.92	0.149545	0.118344	0.271912
ENSG00000148180:GSN	4561.41	0.713835	4.10878e-18	4.53381e-16	4574.79	0.534821	8.12014e-10	1.34483e-08
ENSG00000138640:FAM13A	1807.9	0.873013	4.4993e-18	4.9373e-16	1340.66	-0.0880015	0.413021	0.639243
ENSG00000135636:DYSF	2458.31	-0.967595	4.75151e-18	5.18541e-16	4432.9	0.604447	2.17019e-09	3.3685e-08
ENSG00000143333:RGS16	1735.6	0.871798	5.31038e-18	5.76364e-16	1171.8	-0.383655	0.00055692	0.00306722
ENSG00000135643:KCNMB4	890.214	1.05411	5.96049e-18	6.43409e-16	382.973	-2.16314	3.03924e-34	4.16933e-32
ENSG00000124203:ZNF831	722.272	1.15058	8.02579e-18	8.57034e-16	404.225	-0.587669	0.000777955	0.00409027
ENSG00000143344:RGL1	343.068	1.53992	9.67002e-18	1.02163e-15	351.027	1.43063	1.26148e-15	4.34249e-14
ENSG00000150093:ITGB1	19294.7	0.649253	9.83274e-18	1.03332e-15	18541.6	0.358493	7.62367e-07	7.63221e-06
ENSG00000106236:NPTX2	1563.58	0.878944	1.03529e-17	1.08226e-15	640.516	-3.73998	3.48047e-108	8.98581e-105
ENSG00000145604:SKP2	5147.95	-0.687671	1.34245e-17	1.39601e-15	5402.23	-0.803629	4.95446e-22	3.02952e-20
ENSG00000151718:WWC2	1892.95	-0.833113	1.4879e-17	1.5392e-15	2852.66	0.233951	0.00758924	0.0292541
ENSG00000101955:SRPX	369.291	1.45332	1.84552e-17	1.88947e-15	202.698	-0.155113	0.477266	0.695457
ENSG00000164508:HIST1H2AA	874.011	-1.04406	1.90419e-17	1.93954e-15	1002.78	-0.800383	1.91793e-10	3.47621e-09
ENSG00000189184:PCDH18	2223.09	0.809024	2.11724e-17	2.13465e-15	1181.1	-1.50769	1.67918e-40	3.35313e-38
ENSG00000116774:OLFML3	6053.59	0.732735	2.13156e-17	2.13824e-15	3667.72	-1.02549	4.366e-29	4.20947e-27
ENSG00000196747:HIST1H2AI	1757.53	-0.874317	3.68743e-17	3.68039e-15	2120.77	-0.463627	2.30256e-06	2.12648e-05
ENSG00000184588:PDE4B	625.264	1.19294	4.01439e-17	3.98669e-15	446.462	0.22813	0.138608	0.305701
ENSG00000110811:LEPREL2	1611.76	0.866676	4.51605e-17	4.46258e-15	1515.14	0.540949	1.58706e-07	1.80151e-06
ENSG00000067533:RRP15	839.411	-1.06949	4.67904e-17	4.60075e-15	909.949	-1.05702	1.30089e-18	5.92326e-17
ENSG00000165300:SLITRK5	1525.52	-0.952311	5.25816e-17	5.14471e-15	1801.16	-0.608124	1.74683e-08	2.37087e-07
ENSG00000135506:OS9	5095.52	0.708814	5.58062e-17	5.43345e-15	4743.3	0.34184	2.20077e-05	0.000167608
ENSG00000182050:MGAT4C	185.8	-2.12406	6.52728e-17	6.32414e-15	951.543	2.27001	2.3428e-60	1.20972e-57
ENSG00000151465:CDC123	4602.55	0.744414	6.58691e-17	6.35093e-15	3619.72	-0.080825	0.384534	0.610734
ENSG00000182168:UNC5C	3413.28	-0.736273	7.00447e-17	6.72091e-15	5115.46	0.284014	0.000475279	0.00266517
ENSG00000187772:LIN28B	3552.71	-0.760286	7.10131e-17	6.78107e-15	5452.09	0.32968	0.000142052	0.000901589
ENSG00000250510:GPR162	623.17	1.15092	7.9132e-17	7.48438e-15	628.38	1.00295	2.38186e-13	6.30352e-12
ENSG00000123933:MXD4	696.383	1.11159	9.83878e-17	9.26151e-15	636.834	0.743008	5.05405e-08	6.29008e-07
ENSG00000154229:PRKCA	1377.58	-0.907458	1.05064e-16	9.84328e-15	1675.64	-0.465486	7.65197e-06	6.35913e-05
ENSG00000057608:GDI2	11384.5	0.715227	1.07834e-16	1.00554e-14	9609.18	0.0864175	0.319358	0.543156
ENSG00000186472:PCLO	362.197	-1.48804	1.14005e-16	1.05811e-14	556.161	-0.106301	0.497388	0.711701
ENSG00000136758:YME1L1	8393.87	0.658907	1.24836e-16	1.15325e-14	7177.86	0.0554489	0.488178	0.703928
ENSG00000118515:SGK1	814.201	1.03324	1.42328e-16	1.30273e-14	472.395	-0.651466	0.000129242	0.000829989
ENSG00000119699:TGFB3	333.248	1.51125	1.45375e-16	1.32451e-14	212.732	0.348579	0.104197	0.246901
ENSG00000139625:MAP3K12	395.226	1.38204	1.65935e-16	1.50493e-14	326.261	0.809027	6.37687e-06	5.39792e-05
ENSG00000100473:COCH	867.085	1.03148	1.95381e-16	1.76393e-14	593.786	-0.10863	0.437616	0.660975
ENSG00000043355:ZIC2	218.408	-1.97133	2.2527e-16	2.02457e-14	423.301	0.320969	0.0688605	0.179679
ENSG00000196296:ATP2A1	759.706	1.11223	2.32402e-16	2.07926e-14	1032.83	1.57227	9.04052e-37	1.40984e-34
ENSG00000198558:HIST1H4L	1739.54	-0.82339	2.35724e-16	2.09661e-14	2222.35	-0.236409	0.0112955	0.0408692
ENSG00000163492:CCDC141	444.645	1.39908	2.40642e-16	2.12428e-14	405.125	1.04388	5.42301e-10	9.22468e-09
ENSG00000117461:PIK3R3	875.744	1.0651	2.81796e-16	2.46566e-14	1280.74	1.67129	5.62301e-53	2.25269e-50
ENSG00000170759:KIF5B	10814.7	0.650008	4.99056e-16	4.3285e-14	9281.37	0.0549914	0.478479	0.696657
ENSG00000107798:LIPA	1524.76	0.856584	6.29301e-16	5.43442e-14	1134.08	-0.100655	0.366669	0.592608
ENSG00000272173:U47924.31	1010.98	0.961512	6.48949e-16	5.57984e-14	733.448	-0.0330211	0.803417	0.908738
ENSG00000104490:NCALD	2352.22	0.807241	6.54798e-16	5.60586e-14	1303.23	-1.29032	1.87907e-30	2.04986e-28
ENSG00000100300:TSPO	1057.78	0.958051	6.88242e-16	5.84183e-14	714.674	-0.253727	0.0646135	0.170925
ENSG00000173598:NUDT4	2145.49	0.781366	7.14929e-16	6.04252e-14	1447.92	-0.521579	6.88221e-07	6.95586e-06
ENSG00000136026:CKAP4	3703.68	0.683424	7.22513e-16	6.08075e-14	3891.51	0.615439	3.75714e-13	9.66786e-12
ENSG00000215914:MMP23A	318.466	1.52511	7.34023e-16	6.15155e-14	228.88	0.655304	0.00202429	0.00942119
ENSG00000185339:TCN2	369.579	1.39477	7.44824e-16	6.21584e-14	467.958	1.70031	1.57525e-25	1.24923e-23
ENSG00000065150:IPO5	6649.24	-0.636371	8.15561e-16	6.77769e-14	7592.66	-0.44385	7.14674e-09	1.02888e-07
ENSG00000139174:PRICKLE1	523.575	1.30854	8.29419e-16	6.86414e-14	186.686	-2.77786	3.37966e-24	2.46949e-22
ENSG00000135902:CHRND	1867.61	0.790244	9.08291e-16	7.48568e-14	1607.29	0.228382	0.0272773	0.0849391
ENSG00000264772:SNORA67	35995.8	-0.565424	1.0322e-15	8.47171e-14	39432.7	-0.519806	1.688e-13	4.55545e-12
ENSG00000126432:PRDX5	3771.89	0.674866	1.15155e-15	9.41238e-14	3589.78	0.361944	1.40421e-05	0.000111056
ENSG00000121005:CRISPLD1	1467.84	0.864781	1.17158e-15	9.53686e-14	985.176	-0.41368	0.000533575	0.00295124
ENSG00000103034:NDRG4	614.745	1.12008	1.26298e-15	1.02389e-13	364.58	-0.433117	0.0101472	0.0373484
ENSG00000105974:CAV1	2604.29	-0.784059	1.34393e-15	1.08509e-13	3948.07	0.282765	0.00211575	0.00977937
ENSG00000185532:PRKG1	4597.41	0.687589	1.4294e-15	1.14942e-13	4840.92	0.624502	1.61139e-13	4.3639e-12
ENSG00000272168:CASC15	389.762	1.3699	1.43621e-15	1.15024e-13	155.815	-1.6282	8.29738e-10	1.37125e-08
ENSG00000099246:RAB18	1891.9	0.789112	1.44516e-15	1.15276e-13	1807.1	0.494779	6.65493e-07	6.73787e-06
ENSG00000198131:ZNF544	531.99	-1.17889	1.45296e-15	1.15435e-13	798.74	0.00272274	0.982775	0.992169
ENSG00000182853:VMO1	931.559	0.951395	1.9929e-15	1.57701e-13	497.829	-1.15758	1.79931e-12	4.24025e-11
ENSG00000067445:TRO	2201.26	0.743059	2.01823e-15	1.59072e-13	1810.47	0.0475636	0.627643	0.806633
ENSG00000101493:ZNF516	707.58	1.09755	2.21446e-15	1.73848e-13	519.342	0.178113	0.233617	0.441328
ENSG00000107816:LZTS2	3504.32	0.684392	2.35793e-15	1.84382e-13	3360.39	0.391489	5.13934e-06	4.42451e-05
ENSG00000158445:KCNB1	266.215	-1.6656	2.39727e-15	1.86724e-13	513.287	0.428269	0.00562316	0.0226604
ENSG00000145242:EPHA5	239.873	-1.69842	2.42428e-15	1.8809e-13	818.107	1.64569	8.37769e-36	1.24785e-33
ENSG00000138080:EMILIN1	3213	0.696702	2.43473e-15	1.88166e-13	2765.79	0.118445	0.190306	0.384117
ENSG00000169169:CPT1C	406.547	1.29843	2.46371e-15	1.89668e-13	258.357	0.0461333	0.813414	0.913951
ENSG00000119906:FAM178A	6016.46	0.670647	2.7451e-15	2.10514e-13	5589.22	0.294213	0.000483848	0.00270713
ENSG00000203727:SAMD5	2946	-0.724399	2.87792e-15	2.19851e-13	4308.9	0.228143	0.00725374	0.0281711
ENSG00000160613:PCSK7	1407.9	-0.82715	2.99975e-15	2.2828e-13	2263.87	0.406375	2.17745e-05	0.000165995
ENSG00000189409:MMP23B	291.323	1.52115	3.668e-15	2.78068e-13	219.097	0.75835	0.000396721	0.00226158
ENSG00000196502:SULT1A1	642.714	1.08318	3.93215e-15	2.96959e-13	411.103	-0.246483	0.125001	0.283559
ENSG00000131242:RAB11FIP4	197.489	-1.88372	4.20969e-15	3.16715e-13	175.467	-4.44191	1.91153e-38	3.31465e-36
ENSG00000265500:SENP3-EIF4A1	37138.8	-0.55261	4.46152e-15	3.33138e-13	40770.5	-0.499907	1.47418e-12	3.52409e-11
ENSG00000130402:ACTN4	3922.18	-0.730353	4.53454e-15	3.37322e-13	6433.95	0.517711	6.01266e-10	1.01239e-08
ENSG00000138758:SEPT11	14047.9	-0.602088	4.84914e-15	3.59379e-13	17220.7	-0.183829	0.011263	0.0407857
ENSG00000161960:EIF4A1	38258.3	-0.548552	5.78438e-15	4.26471e-13	41826.3	-0.510337	2.67273e-13	7.03324e-12
ENSG00000120885:CLU	1159.13	0.867356	6.63213e-15	4.86079e-13	1007.88	0.347086	0.0054914	0.0221987
ENSG00000198176:TFDP1	1760.43	-0.822222	7.05366e-15	5.15073e-13	2274.64	-0.199255	0.0341906	0.102286
ENSG00000135318:NT5E	1264.53	-0.913734	7.09344e-15	5.16081e-13	3766.03	1.68483	9.94666e-66	5.57727e-63
ENSG00000188933:USP32P1	769.846	-1.05635	7.35246e-15	5.31035e-13	967.416	-0.473486	0.000108767	0.000711119
ENSG00000101182:PSMA7	13067.4	0.578921	7.35034e-15	5.31035e-13	11766.2	0.105963	0.145595	0.316971
ENSG00000002834:LASP1	5872.36	-0.677474	7.46365e-15	5.37113e-13	6337.88	-0.684386	3.04562e-16	1.11096e-14
ENSG00000122378:FAM213A	1979.22	0.796899	7.69271e-15	5.51598e-13	1483.71	-0.156706	0.129011	0.290447
ENSG00000091542:ALKBH5	1745.26	-0.793201	8.08253e-15	5.77465e-13	2613.89	0.244893	0.00686751	0.0268959
ENSG00000227766:HCG4P5	1127.22	0.867292	8.62558e-15	6.13369e-13	1075.01	0.575376	2.8556e-07	3.09231e-06
ENSG00000196072:BLOC1S2	1078.74	0.941647	8.64682e-15	6.13369e-13	977.076	0.531501	1.36866e-05	0.000108614
ENSG00000178695:KCTD12	2989.82	-0.7922	8.94825e-15	6.32492e-13	3510.56	-0.488464	9.86792e-07	9.71572e-06
ENSG00000132382:MYBBP1A	4955.14	-0.703134	1.01059e-14	7.11785e-13	5074.38	-0.919781	2.0421e-24	1.51115e-22
ENSG00000085117:CD82	872.701	0.997299	1.02883e-14	7.22074e-13	844.948	0.750382	7.88239e-09	1.12434e-07
ENSG00000179598:PLD6	561.3	-1.15244	1.04123e-14	7.28201e-13	719.01	-0.475531	0.000305637	0.00179066
ENSG00000158859:ADAMTS4	622.393	1.1106	1.11387e-14	7.76268e-13	630.027	0.967394	1.28593e-12	3.08995e-11
ENSG00000240771:ARHGEF25	1273.68	0.840423	1.14063e-14	7.92141e-13	1075.06	0.235656	0.0423674	0.122051
ENSG00000100678:SLC8A3	1060.77	0.887125	1.19112e-14	8.24321e-13	1490.98	1.43495	4.58659e-43	1.0987e-40
ENSG00000167232:ZNF91	435.477	-1.25894	1.68649e-14	1.15907e-12	701.982	0.155397	0.242489	0.45257
ENSG00000167615:LENG8	1618.93	-1.02351	1.6925e-14	1.15919e-12	2314.81	-0.0396108	0.746567	0.878728
ENSG00000120725:SIL1	1212.57	0.865255	1.78855e-14	1.22076e-12	1028.44	0.278308	0.017687	0.0594669
ENSG00000182759:MAFA	182.178	-1.89342	1.84986e-14	1.25828e-12	225.95	-1.12723	1.34077e-07	1.5424e-06
ENSG00000124785:NRN1	561.71	-1.17726	1.97895e-14	1.33929e-12	895.33	0.171565	0.196568	0.392696
ENSG00000183873:SCN5A	1125.81	-0.88206	2.01571e-14	1.35715e-12	1412.52	-0.340255	0.00154112	0.00741092
ENSG00000076928:ARHGEF1	1334.92	-0.859989	2.07449e-14	1.39201e-12	1706.82	-0.260999	0.00816794	0.0311336
ENSG00000170017:ALCAM	348.667	-1.48638	2.12127e-14	1.41861e-12	1269.74	1.83558	4.91588e-39	8.92385e-37
ENSG00000118194:TNNT2	3743.53	-0.729235	2.18684e-14	1.45755e-12	5005.16	-0.0260625	0.774201	0.893889
ENSG00000174136:RGMB	2114.09	-0.736157	2.36548e-14	1.57134e-12	2709.68	-0.15713	0.0832227	0.208424
ENSG00000039560:RAI14	2858.75	-0.716461	2.42092e-14	1.60281e-12	3576.67	-0.21568	0.0132367	0.0465731
ENSG00000184009:ACTG1	43977.4	-0.685938	2.48007e-14	1.63652e-12	48300.8	-0.628276	6.7538e-14	1.92139e-12
ENSG00000096433:ITPR3	467.373	-1.24851	2.58599e-14	1.70076e-12	822.839	0.393544	0.00261895	0.0117411
ENSG00000186340:THBS2	1683.9	-0.7724	2.75585e-14	1.80649e-12	2884.44	0.596414	5.6229e-10	9.5298e-09
ENSG00000154027:AK5	643.014	-1.04996	3.2049e-14	2.08707e-12	2075.56	1.77753	1.0461e-70	6.94492e-68
ENSG00000204388:HSPA1B	1840.37	-0.741236	3.36852e-14	2.18646e-12	2152.36	-0.457443	9.89663e-07	9.73573e-06
ENSG00000107779:BMPR1A	3438.22	0.656307	3.53516e-14	2.28715e-12	3036.21	0.142281	0.121457	0.277499
ENSG00000145908:ZNF300	352.936	1.34961	3.92675e-14	2.53225e-12	109.711	-5.70005	6.73741e-23	4.40987e-21
ENSG00000108176:DNAJC12	280.095	1.49676	4.04848e-14	2.60229e-12	125.278	-0.787412	0.00397166	0.0167366
ENSG00000127920:GNG11	1860.38	0.781089	4.33679e-14	2.77154e-12	1365.81	-0.241744	0.0329202	0.0992389
ENSG00000108854:SMURF2	4870.79	-0.610664	4.33969e-14	2.77154e-12	5445.89	-0.492016	8.3988e-10	1.38604e-08
ENSG00000242676:ANKRD20A12P	190.906	1.74328	4.61068e-14	2.93517e-12	205.382	1.73334	1.17304e-14	3.70337e-13
ENSG00000105323:HNRNPUL1	2779.41	-0.795535	4.64459e-14	2.94731e-12	3650.51	-0.129149	0.195011	0.390593
ENSG00000060656:PTPRU	553.391	1.13229	5.23486e-14	3.3113e-12	813.866	1.74016	9.79841e-39	1.72807e-36
ENSG00000153993:SEMA3D	5209.99	-0.651814	5.35611e-14	3.37724e-12	6381.02	-0.229153	0.00482349	0.019858
ENSG00000152818:UTRN	6091.37	-0.591494	5.53679e-14	3.48012e-12	10357.3	0.692138	4.50227e-21	2.50275e-19
ENSG00000179104:TMTC2	623.279	1.04643	5.73227e-14	3.59162e-12	252.839	-2.737	4.56424e-34	6.16597e-32
ENSG00000135218:CD36	613.308	1.18557	5.76054e-14	3.59798e-12	706.95	1.31581	2.5493e-18	1.13045e-16
ENSG00000198712:MT-CO2	872.588	-1.08663	5.92016e-14	3.67457e-12	1157.09	-0.315019	0.0178984	0.0601165
ENSG00000138413:IDH1	2752.05	0.723612	5.94531e-14	3.67868e-12	1749.57	-0.841201	3.34119e-16	1.21687e-14
ENSG00000125968:ID1	3535.2	0.685492	5.97359e-14	3.6847e-12	3038.91	0.101973	0.290615	0.510294
ENSG00000118971:CCND2	25718.6	0.558866	6.65717e-14	4.09364e-12	25831.1	0.374985	1.93607e-07	2.16386e-06
ENSG00000165322:ARHGAP12	1840.33	0.791908	6.8703e-14	4.21167e-12	1631.29	0.308684	0.00412561	0.01731
ENSG00000231064:RP11-263K19.4	517.52	1.15508	6.91014e-14	4.22305e-12	392.845	0.336968	0.0480784	0.13552
ENSG00000065308:TRAM2	2300.02	-0.730276	7.24789e-14	4.41588e-12	3519.67	0.342583	0.000125021	0.000806047
ENSG00000239002:SCARNA10	5870.09	0.720888	7.39208e-14	4.48995e-12	5961.08	0.57161	1.00005e-12	2.44087e-11
ENSG00000109063:MYH3	515.661	-1.1339	8.05856e-14	4.87985e-12	647.855	-0.53567	7.23608e-05	0.000493072
ENSG00000144369:FAM171B	2707.13	0.777221	9.44011e-14	5.68261e-12	2141.03	-0.022681	0.830623	0.921652
ENSG00000111144:LTA4H	1821.33	0.742011	9.44145e-14	5.68261e-12	1495.72	0.041907	0.683851	0.841273
ENSG00000128487:SPECC1	383.969	-1.26345	1.00563e-13	6.03441e-12	822.095	0.852548	4.84811e-12	1.08947e-10
ENSG00000100612:DHRS7	681.69	1.00905	1.06793e-13	6.3889e-12	527.912	0.213222	0.155118	0.332226
ENSG00000266037:RN7SL3	37263.2	-0.631824	1.1228e-13	6.697e-12	52317.3	0.183978	0.0113142	0.0409306
ENSG00000120437:ACAT2	3260.25	-0.638229	1.2713e-13	7.56007e-12	4035.45	-0.184814	0.0235661	0.0752946
ENSG00000120616:EPC1	1678.15	0.739823	1.27955e-13	7.58641e-12	1473.04	0.222274	0.0292783	0.0900716
ENSG00000166292:TMEM100	378.646	1.26502	1.29882e-13	7.67774e-12	170.166	-1.27118	1.68338e-07	1.90155e-06
ENSG00000221926:TRIM16	2677.42	-0.666963	1.33317e-13	7.85739e-12	3391.44	-0.136792	0.14245	0.312026
ENSG00000119630:PGF	2161.4	0.732928	1.62756e-13	9.53589e-12	1763.35	0.0122891	0.909137	0.95973
ENSG00000240694:PNMA2	992.208	0.857227	1.82744e-13	1.06755e-11	546.381	-1.21267	8.43576e-17	3.24525e-15
ENSG00000125753:VASP	1575.49	-0.75801	1.8414e-13	1.07255e-11	2386.27	0.297948	0.00131861	0.00647078
ENSG00000104763:ASAH1	2307.15	0.743769	1.90229e-13	1.10477e-11	1614.36	-0.453004	4.13098e-05	0.000296991
ENSG00000146278:PNRC1	250.911	1.49557	2.20307e-13	1.27572e-11	281.892	1.57168	5.53204e-16	1.96548e-14
ENSG00000100065:CARD10	241.145	-1.6099	2.52966e-13	1.46058e-11	433.323	0.273935	0.100481	0.240401
ENSG00000141510:TP53	1249.41	-0.933618	2.61349e-13	1.50461e-11	1788.72	0.0245082	0.832708	0.92291
ENSG00000248905:FMN1	1974.43	-0.713304	2.69404e-13	1.5465e-11	2550.05	-0.116424	0.199993	0.397228
ENSG00000196159:FAT4	706.539	-0.977346	2.73666e-13	1.56644e-11	704.656	-1.3547	1.72944e-22	1.07735e-20
ENSG00000182512:GLRX5	3999.83	0.646443	2.79917e-13	1.59762e-11	3729.75	0.276992	0.00136261	0.00665857
ENSG00000101098:RIMS4	1955.41	0.736718	2.9059e-13	1.65378e-11	1083.52	-1.44875	3.39163e-35	4.89491e-33
ENSG00000100979:PLTP	1038.34	0.8433	3.03395e-13	1.72172e-11	763.562	-0.152642	0.22767	0.433831
ENSG00000105538:RASIP1	934.882	-0.908398	3.14717e-13	1.78089e-11	1597.42	0.508739	4.43805e-07	4.65565e-06
ENSG00000257950:P2RX5-TAX1BP3	3023.76	-0.654328	3.34684e-13	1.88314e-11	3871.91	-0.0943318	0.271806	0.488
ENSG00000117385:LEPRE1	2821.24	0.665567	3.68528e-13	2.06771e-11	2587.31	0.254963	0.0114254	0.0412494
ENSG00000169567:HINT1	5767.3	0.599865	4.04055e-13	2.26066e-11	5113.33	0.0870276	0.281664	0.499706
ENSG00000252010:SCARNA5	1062.55	0.865427	4.43198e-13	2.46577e-11	714.98	-0.407321	0.00220605	0.0101304
ENSG00000145335:SNCA	547.561	1.10521	4.66875e-13	2.59024e-11	468.137	0.575863	0.00033574	0.00194545
ENSG00000134243:SORT1	1300.22	-0.94701	5.18534e-13	2.86884e-11	3204.43	1.29934	3.38336e-31	3.83491e-29
ENSG00000166794:PPIB	14642.7	0.563951	5.27004e-13	2.9076e-11	15192.8	0.46219	1.54787e-09	2.45169e-08
ENSG00000120889:TNFRSF10B	3471.66	0.619929	5.36185e-13	2.95005e-11	2990.11	0.0290731	0.740694	0.875243
ENSG00000212719:C17orf51	1185.99	-0.810639	5.39839e-13	2.96196e-11	1562	-0.13325	0.199905	0.39711
ENSG00000134954:ETS1	2897.69	-0.767931	5.41627e-13	2.96358e-11	3157.45	-0.737324	4.85768e-12	1.09056e-10
ENSG00000138835:RGS3	742.969	0.936092	5.85824e-13	3.19661e-11	688.699	0.581788	9.34151e-06	7.63218e-05
ENSG00000112531:QKI	3425.46	-0.646925	6.00319e-13	3.26672e-11	4741.83	0.134723	0.0905569	0.222523
ENSG00000135835:KIAA1614	306.041	1.3484	6.05875e-13	3.28795e-11	201.85	0.216968	0.32272	0.54679
ENSG00000257727:CNPY2	2676.2	0.645879	6.1614e-13	3.33454e-11	2320.93	0.0793336	0.382332	0.608275
ENSG00000264112:RP11-159D12.2	655.954	-1.04428	6.72178e-13	3.62793e-11	686.356	-1.19696	4.02595e-18	1.75182e-16
ENSG00000180447:GAS1	7837.45	0.608559	7.36291e-13	3.9632e-11	5027.03	-1.00769	2.26914e-30	2.46382e-28
ENSG00000074657:ZNF532	1146.83	0.892005	8.20505e-13	4.40456e-11	961.69	0.279773	0.0328019	0.0989337
ENSG00000213626:LBH	673.655	0.993727	8.79507e-13	4.70856e-11	306.797	-1.9433	2.2563e-23	1.5285e-21
ENSG00000112379:KIAA1244	223.045	-1.57426	9.04933e-13	4.83166e-11	1125.36	2.38866	4.28789e-91	5.42242e-88
ENSG00000137309:HMGA1	3178.98	-0.738591	9.98655e-13	5.31777e-11	3959.1	-0.247588	0.00598815	0.0239197
ENSG00000175183:CSRP2	2406.93	0.666821	1.05879e-12	5.62291e-11	1993.25	-0.0267671	0.785818	0.900217
ENSG00000205269:TMEM170B	854.395	-0.88732	1.14822e-12	6.08156e-11	1846.6	1.05613	7.96959e-27	6.75844e-25
ENSG00000227877:LINC00948	228.826	1.52839	1.17865e-12	6.22614e-11	174.041	0.791667	0.0010238	0.00518282
ENSG00000123094:RASSF8	1167.52	0.796309	1.19338e-12	6.28725e-11	1262.97	0.796702	2.30164e-13	6.12611e-12
ENSG00000164647:STEAP1	613.457	1.0019	1.2871e-12	6.76304e-11	311.382	-1.28966	2.96456e-12	6.79335e-11
ENSG00000139800:ZIC5	158.324	-1.87171	1.30914e-12	6.8607e-11	302.094	0.315009	0.0907847	0.222916
ENSG00000187522:HSPA14	2341.49	0.668813	1.33342e-12	6.96958e-11	1986.68	0.0450649	0.641346	0.815807
ENSG00000134452:FBXO18	1792.16	0.698222	1.34529e-12	7.01314e-11	1620.59	0.255339	0.0117957	0.0423757
ENSG00000174695:TMEM167A	4050.87	0.67918	1.35136e-12	7.02637e-11	4361.3	0.66847	1.10789e-12	2.68436e-11
ENSG00000107821:KAZALD1	901.842	0.864167	1.40663e-12	7.29465e-11	838.028	0.507959	3.07484e-05	0.000226964
ENSG00000133943:C14orf159	614.867	1.0342	1.44145e-12	7.45572e-11	598.259	0.799664	2.0908e-08	2.79527e-07
ENSG00000196811:CHRNG	585.795	0.988847	1.6476e-12	8.49991e-11	458.124	0.211355	0.166735	0.350135
ENSG00000150991:UBC	10132	0.528378	1.76433e-12	9.03175e-11	10809.3	0.495143	4.64465e-10	7.9648e-09
ENSG00000181192:DHTKD1	898.077	0.847823	1.77393e-12	9.05752e-11	673.053	-0.0884558	0.505769	0.718077
ENSG00000198211:TUBB3	7312.54	0.542403	1.82066e-12	9.27229e-11	7856.5	0.526421	2.42981e-12	5.6459e-11
ENSG00000138764:CCNG2	421.189	1.14199	1.83579e-12	9.32542e-11	375.806	0.717904	3.60512e-05	0.000262178
ENSG00000150938:CRIM1	2474.97	-0.672562	1.85014e-12	9.37436e-11	4258.08	0.668379	2.77645e-12	6.37485e-11
ENSG00000173848:NET1	4424.55	0.595652	1.98113e-12	1.00125e-10	3698.47	-0.0879061	0.305503	0.52739
ENSG00000144406:UNC80	2363.73	0.643554	1.9945e-12	1.00291e-10	1387.8	-1.35361	2.85458e-36	4.36375e-34
ENSG00000151892:GFRA1	418.153	-1.1664	1.99068e-12	1.00291e-10	929.203	0.980679	6.63776e-15	2.13326e-13
ENSG00000119280:C1orf198	940.994	-0.926111	2.02262e-12	1.01447e-10	1349.61	0.0362807	0.751294	0.881861
ENSG00000157734:SNX22	8811.98	0.563569	2.0305e-12	1.01586e-10	9090.3	0.447377	1.87709e-08	2.52994e-07
ENSG00000075407:ZNF37A	1496.57	0.740532	2.08088e-12	1.03768e-10	1421.34	0.427893	5.0977e-05	0.000358723
ENSG00000170175:CHRNB1	1659.36	-0.731986	2.08455e-12	1.03768e-10	2791.93	0.577494	2.9959e-10	5.26971e-09
ENSG00000167306:MYO5B	180.58	1.6945	2.10425e-12	1.04486e-10	183.24	1.5721	6.79283e-11	1.31204e-09
ENSG00000169432:SCN9A	3985.06	0.686306	2.35942e-12	1.16574e-10	3070.67	-0.219879	0.0203344	0.0667359
ENSG00000122786:CALD1	10956.8	-0.53075	2.61584e-12	1.28043e-10	12256.9	-0.413971	2.28588e-07	2.53048e-06
ENSG00000123349:PFDN5	4258.32	0.640113	2.61733e-12	1.28043e-10	3629.38	0.0229673	0.795312	0.904369
ENSG00000154240:CEP112	1131.54	-0.7963	2.61083e-12	1.28043e-10	1554.89	0.00355738	0.972264	0.988088
ENSG00000111875:ASF1A	2239.91	0.863389	2.90012e-12	1.41529e-10	2178.92	0.618723	0.0107849	0.0393096
ENSG00000133687:TMTC1	3367.87	0.600661	3.11246e-12	1.51148e-10	4704.84	1.17047	1.64935e-43	4.16568e-41
ENSG00000076716:GPC4	818.986	1.02002	3.12549e-12	1.51318e-10	388.984	-1.59725	6.73992e-17	2.62326e-15
ENSG00000167244:IGF2	29429.2	0.514934	3.1312e-12	1.51318e-10	18008.1	-1.41768	6.54287e-79	5.84732e-76
ENSG00000258947:TUBB3	7350.02	0.535894	3.32744e-12	1.60412e-10	7905.34	0.522544	3.47536e-12	7.91701e-11
ENSG00000215021:PHB2	12643.3	0.517603	3.384e-12	1.62743e-10	12092.9	0.202259	0.00604621	0.0241102
ENSG00000155660:PDIA4	16449.6	0.519228	3.39333e-12	1.62798e-10	14049.5	-0.117812	0.117009	0.269378
ENSG00000136267:DGKB	123.45	-2.04891	3.40474e-12	1.62952e-10	605.233	2.2102	3.57771e-52	1.36281e-49
ENSG00000138760:SCARB2	3534.52	0.680387	3.84004e-12	1.83343e-10	4071.46	0.82537	1.25795e-17	5.20101e-16
ENSG00000124784:RIOK1	610.275	-0.999919	3.88314e-12	1.84514e-10	780.139	-0.369853	0.00327188	0.0142343
ENSG00000104368:PLAT	608.91	1.0052	4.0808e-12	1.92983e-10	525.071	0.48428	0.0022925	0.0104736
ENSG00000101210:EEF1A2	4197.02	0.729576	4.07481e-12	1.92983e-10	5216.41	1.03948	2.26189e-27	2.006e-25
ENSG00000144815:NXPE3	2263.57	0.666706	4.10679e-12	1.93751e-10	2278.27	0.493882	1.38972e-07	1.5915e-06
ENSG00000166710:B2M	8690.98	0.682841	4.13075e-12	1.94419e-10	7650.09	0.163846	0.0732435	0.188562
ENSG00000164733:CTSB	2923.51	0.610242	4.65788e-12	2.18711e-10	2893.53	0.3924	2.04384e-05	0.000156891
ENSG00000112852:PCDHB2	918.635	0.825837	5.03108e-12	2.35677e-10	918.049	0.64364	7.10492e-08	8.62088e-07
ENSG00000100968:NFATC4	388.849	1.1461	5.12983e-12	2.39738e-10	348.837	0.736993	2.00872e-05	0.000154551
ENSG00000135363:LMO2	155.14	1.74943	5.34649e-12	2.49277e-10	285.477	2.68294	2.26879e-38	3.90501e-36
ENSG00000107874:CUEDC2	1525.76	0.716972	6.20087e-12	2.87761e-10	1382.59	0.281653	0.00815879	0.0311242
ENSG00000116141:MARK1	358.825	1.17827	6.41371e-12	2.96944e-10	177.666	-1.02315	1.6425e-05	0.000128589
ENSG00000172399:MYOZ2	290.76	-1.37493	6.53025e-12	3.01637e-10	987.883	1.74379	1.85995e-46	5.14497e-44
ENSG00000117395:EBNA1BP2	5159.63	-0.569327	6.73004e-12	3.10144e-10	5514.73	-0.611759	2.69426e-14	8.17283e-13
ENSG00000074416:MGLL	366.227	-1.18231	6.85484e-12	3.15164e-10	880.044	1.13915	1.88528e-19	9.18373e-18
ENSG00000123384:LRP1	1396.26	0.914122	7.55752e-12	3.46668e-10	1225.16	0.421778	0.00181063	0.00853534
ENSG00000006118:TMEM132A	2807.8	0.606616	8.25355e-12	3.77723e-10	2774.03	0.383193	1.47781e-05	0.000116639
ENSG00000196876:SCN8A	234.088	-1.50154	8.42686e-12	3.84768e-10	587.554	1.09622	3.02134e-14	9.09375e-13
ENSG00000185088:RPS27L	1239.72	0.841306	9.02683e-12	4.11218e-10	1812.5	1.47128	2.01521e-39	3.71631e-37
ENSG00000136770:DNAJC1	619.464	0.968812	9.75999e-12	4.42765e-10	555.664	0.539244	0.000306522	0.00179404
ENSG00000205212:CCDC144NL	563.755	-1.02973	9.76393e-12	4.42765e-10	796.68	-0.0781466	0.569685	0.765731
ENSG00000067057:PFKP	3552.84	0.575234	1.01303e-11	4.58333e-10	3508.25	0.348952	4.67595e-05	0.000331352
ENSG00000176597:B3GNT5	551.37	-1.02112	1.02174e-11	4.61222e-10	706.942	-0.375783	0.00453075	0.018796
ENSG00000203813:HIST1H3H	3823.58	-0.605042	1.05251e-11	4.72963e-10	4597.27	-0.247132	0.00405826	0.0170644
ENSG00000120438:TCP1	19219.4	-0.509891	1.09634e-11	4.90439e-10	22581.8	-0.235554	0.00140131	0.00682902
ENSG00000168542:COL3A1	38078.2	-0.536732	1.1172e-11	4.98648e-10	54417	0.301305	0.000128121	0.000823747
ENSG00000103024:NME3	1295.62	0.740604	1.15484e-11	5.14292e-10	1081.53	0.085838	0.451646	0.673762
ENSG00000257342:RP11-571M6.7	1182.19	0.746601	1.19802e-11	5.32328e-10	1084.62	0.347155	0.00231347	0.010561
ENSG00000133104:SPG20	4271.72	0.581634	1.22022e-11	5.4098e-10	4565.56	0.553071	6.44575e-11	1.24915e-09
ENSG00000213066:FGFR1OP	1320.28	-0.791067	1.32125e-11	5.84469e-10	1745.07	-0.107506	0.318229	0.542022
ENSG00000111331:OAS3	212.305	-1.49504	1.35567e-11	5.98361e-10	339.042	-0.0010305	0.995244	0.997863
ENSG00000074695:LMAN1	7016.35	0.582298	1.37883e-11	6.07237e-10	5996.84	-0.0388524	0.650218	0.820577
ENSG00000075711:DLG1	3613.05	-0.578681	1.42767e-11	6.27355e-10	4793.52	0.0684867	0.408804	0.635171
ENSG00000109819:PPARGC1A	297.86	-1.2734	1.45081e-11	6.36113e-10	771.653	1.25436	5.98113e-23	3.92592e-21
ENSG00000135679:MDM2	3144.28	0.611681	1.69785e-11	7.39531e-10	3980.65	0.970673	2.49866e-28	2.33168e-26
ENSG00000120658:ENOX1	1129.17	-0.7668	1.71235e-11	7.44215e-10	1671.65	0.230826	0.028225	0.0873867
ENSG00000015171:ZMYND11	1508.17	0.703038	1.71755e-11	7.44846e-10	1540.53	0.568623	6.8393e-08	8.32468e-07
ENSG00000149218:ENDOD1	1866.56	0.655336	1.78632e-11	7.72984e-10	1684.76	0.201116	0.0599051	0.161069
ENSG00000144785:RP11-977G19.10	2307.28	0.629358	1.89265e-11	8.17213e-10	2025.33	0.0940536	0.326651	0.551083
ENSG00000259954:IL21R-AS1	136.423	1.86537	2.00883e-11	8.65495e-10	115.284	1.39469	2.70327e-06	2.46133e-05
ENSG00000166582:CENPV	2077.22	-0.644791	2.04071e-11	8.77327e-10	2017.35	-1.08247	1.10709e-28	1.0457e-26
ENSG00000105447:GRWD1	2412.08	-0.612591	2.08411e-11	8.9405e-10	2888.9	-0.265026	0.00377464	0.0160431
ENSG00000113140:SPARC	19658.2	0.486629	2.19247e-11	9.36903e-10	22789.8	0.654422	1.08204e-17	4.48968e-16
ENSG00000146426:TIAM2	834.197	-0.836173	2.19343e-11	9.36903e-10	1288.81	0.299026	0.00896216	0.0336204
ENSG00000264063:MIR3687	20277.1	-0.599098	2.30872e-11	9.81923e-10	18154	-1.41783	8.12849e-14	2.28384e-12
ENSG00000165997:ARL5B	2450.74	0.688864	2.44543e-11	1.03343e-09	2083.44	0.0750556	0.473706	0.692832
ENSG00000126261:UBA2	3460.36	-0.597226	2.48696e-11	1.04875e-09	4573.88	0.0428583	0.615226	0.799519
ENSG00000196081:ZNF724P	557.406	-1.00572	2.67921e-11	1.12061e-09	755.664	-0.188357	0.159765	0.339488
ENSG00000125991:ERGIC3	6538.46	0.542325	2.67994e-11	1.12061e-09	6321.84	0.258117	0.00108416	0.00545388
ENSG00000261553:RP11-29G8.3	707.998	-0.87518	2.70738e-11	1.12971e-09	1197.89	0.503912	8.79626e-06	7.22225e-05
ENSG00000172660:TAF15	789.336	-0.855673	2.79801e-11	1.16507e-09	832.773	-0.958116	2.20356e-14	6.74598e-13
ENSG00000188153:COL4A5	2246.41	0.649702	2.81418e-11	1.16936e-09	2607.53	0.81304	3.48008e-18	1.52572e-16
ENSG00000139329:LUM	7523.61	0.697764	2.84635e-11	1.18025e-09	3194.13	-5.09282	7.65661e-298	1.77909e-293
ENSG00000073792:IGF2BP2	1541.22	-0.772049	2.9622e-11	1.22573e-09	1976.69	-0.182574	0.0728919	0.187857
ENSG00000107551:RASSF4	1187.49	0.73718	3.09027e-11	1.27607e-09	1525.51	1.11631	6.72627e-27	5.72497e-25
ENSG00000163536:SERPINI1	1471.67	0.75156	3.2174e-11	1.32492e-09	1749.5	0.962794	4.61509e-19	2.21562e-17
ENSG00000176974:SHMT1	1111.2	-0.82233	3.22191e-11	1.32492e-09	1541.35	0.0136543	0.892862	0.953601
ENSG00000108100:CCNY	1728.59	0.665884	3.23181e-11	1.32624e-09	1739.25	0.49294	5.96746e-07	6.09494e-06
ENSG00000164211:STARD4	1364.99	0.813521	3.41397e-11	1.39811e-09	1509.5	0.863831	5.01462e-13	1.27483e-11
ENSG00000151135:C12orf23	2972.5	0.658512	3.71676e-11	1.51898e-09	3028.6	0.51524	1.59636e-07	1.81118e-06
ENSG00000165629:ATP5C1	4329.69	0.614334	3.75189e-11	1.52705e-09	3966.83	0.194139	0.0393249	0.114851
ENSG00000214872:SMTNL1	285.867	1.262	3.74455e-11	1.52705e-09	117.291	-1.78854	1.37077e-09	2.19059e-08
ENSG00000111716:LDHB	28384.5	0.508634	3.81745e-11	1.55056e-09	23623.8	-0.210262	0.00474188	0.0195428
ENSG00000115457:IGFBP2	15212.6	0.529803	4.04861e-11	1.63775e-09	11610.7	-0.464707	4.89417e-08	6.12391e-07
ENSG00000113555:PCDH12	598.963	0.924412	4.04753e-11	1.63775e-09	516.502	0.390634	0.00742498	0.028721
ENSG00000005100:DHX33	1351.36	-0.809582	4.32801e-11	1.74367e-09	1607.45	-0.459124	9.44216e-05	0.000625244
ENSG00000145246:ATP10D	660.858	0.988774	4.35995e-11	1.75058e-09	1122.07	1.88223	3.06891e-43	7.58609e-41
ENSG00000177119:ANO6	1690.13	0.658424	4.36278e-11	1.75058e-09	1750.67	0.556333	3.4617e-08	4.47613e-07
ENSG00000117016:RIMS3	1002.61	0.793947	4.59533e-11	1.83647e-09	705.964	-0.358415	0.00722253	0.028064
ENSG00000139112:GABARAPL1	382.29	1.09968	4.6332e-11	1.84788e-09	470.194	1.36483	1.30819e-18	5.93695e-17
ENSG00000174343:CHRNA9	537.588	1.05076	4.83986e-11	1.92644e-09	325.983	-0.469391	0.0141195	0.0491765
ENSG00000198879:SFMBT2	714.305	0.860237	5.20929e-11	2.06934e-09	644.036	0.429278	0.00131098	0.00643881
ENSG00000116478:HDAC1	3821.33	0.552877	5.25067e-11	2.08161e-09	3650.47	0.238091	0.00460239	0.0190524
ENSG00000225663:FAM195B	1111.43	-0.740244	5.28169e-11	2.08974e-09	1549.7	0.0857349	0.402825	0.629205
ENSG00000100461:RBM23	643.862	-0.901814	5.43275e-11	2.14523e-09	968.88	0.182909	0.116172	0.268087
ENSG00000161011:SQSTM1	4683.01	0.538967	5.48524e-11	2.16166e-09	5005.14	0.510477	7.94524e-10	1.31774e-08
ENSG00000164683:HEY1	5261.49	0.544827	5.61476e-11	2.20832e-09	4901.37	0.160313	0.0857271	0.213248
ENSG00000131899:LLGL1	963.681	-0.807867	6.07007e-11	2.38268e-09	1393.19	0.138891	0.205978	0.405739
ENSG00000132182:NUP210	2430.63	-0.611084	6.11364e-11	2.39505e-09	2895.8	-0.281646	0.00150698	0.00727834
ENSG00000124172:ATP5E	6018.52	0.561835	6.19835e-11	2.42346e-09	5860.73	0.298121	0.000515997	0.00286493
ENSG00000202538:RNU4-2	834.766	0.801601	6.40373e-11	2.49884e-09	755.453	0.370926	0.0189749	0.06313
ENSG00000164039:BDH2	1605.32	0.739194	6.52111e-11	2.53965e-09	1638.42	0.603334	1.24422e-07	1.44049e-06
ENSG00000168502:SOGA2	676.446	-0.926174	6.86419e-11	2.66803e-09	1166.18	0.519288	1.7765e-05	0.000137872
ENSG00000128652:HOXD3	382.595	1.08887	7.32913e-11	2.84319e-09	151.104	-2.81122	5.48098e-23	3.61807e-21
ENSG00000064012:CASP8	869.887	0.827682	7.73969e-11	2.9966e-09	595.762	-0.399371	0.00589863	0.0236108
ENSG00000120539:MASTL	1597.54	0.674753	7.87646e-11	3.03771e-09	1276.97	-0.12119	0.284944	0.503647
ENSG00000132522:GPS2	3928.78	-0.65738	7.90835e-11	3.0441e-09	4570.28	-0.399875	2.80362e-05	0.000208664
ENSG00000251791:SCARNA6	570.667	0.957753	7.9786e-11	3.0652e-09	335.61	-0.739364	2.29676e-05	0.000174399
ENSG00000181218:HIST3H2A	1439.2	0.698167	8.43977e-11	3.23611e-09	1024.82	-0.460669	9.16913e-05	0.000610294
ENSG00000145390:USP53	1745.98	-0.643159	1.06227e-10	4.06529e-09	2587.11	0.318988	0.000465331	0.00261549
ENSG00000114200:BCHE	10721.9	0.586357	1.10111e-10	4.19822e-09	9063.86	-0.0662701	0.456245	0.678007
ENSG00000119698:PPP4R4	130.175	-1.91075	1.10124e-10	4.19822e-09	303.187	0.783433	2.138e-05	0.000163282
ENSG00000166888:STAT6	1861.79	0.631639	1.10773e-10	4.21489e-09	1466.57	-0.223258	0.0287653	0.0888227
ENSG00000232040:SCAND3	199.559	-1.50531	1.11927e-10	4.25065e-09	239.975	-0.996737	1.99944e-06	1.87259e-05
ENSG00000112186:CAP2	1742.41	-0.737532	1.12269e-10	4.2555e-09	2370.96	0.0193992	0.837441	0.924523
ENSG00000166598:HSP90B1	53693.9	0.450825	1.20665e-10	4.56504e-09	48599.6	-0.027895	0.685436	0.84223
ENSG00000200913:SNORD46	520.272	0.971246	1.2168e-10	4.58596e-09	358.131	-0.176403	0.315396	0.538583
ENSG00000180801:ARSJ	226.838	-1.40874	1.21614e-10	4.58596e-09	522.424	0.950151	6.33152e-10	1.06223e-08
ENSG00000184743:ATL3	1511.74	0.673916	1.24071e-10	4.66722e-09	1581.25	0.595216	3.04862e-09	4.63902e-08
ENSG00000179314:WSCD1	2646.28	-0.576964	1.25292e-10	4.70424e-09	4457.57	0.679478	1.03893e-16	3.95747e-15
ENSG00000257594:GALNT4	1538.25	0.81556	1.31049e-10	4.91114e-09	1388.69	0.382233	0.00268344	0.0119763
ENSG00000204574:ABCF1	3295.33	-0.615467	1.32237e-10	4.94633e-09	4035.49	-0.197562	0.0200706	0.0660472
ENSG00000188987:HIST1H4D	1476.56	-0.762715	1.35475e-10	5.05792e-09	1981.48	-0.0420219	0.704543	0.853879
ENSG00000146376:ARHGAP18	1711.9	-0.70097	1.41052e-10	5.25624e-09	3174.7	0.823115	1.65848e-17	6.79655e-16
ENSG00000100592:DAAM1	1264.8	0.691229	1.42627e-10	5.30498e-09	1075.51	0.0778174	0.497762	0.712002
ENSG00000137941:TTLL7	2598.14	0.582997	1.43393e-10	5.32348e-09	2893.02	0.652382	1.18316e-13	3.26507e-12
ENSG00000116991:SIPA1L2	1511.7	-0.712956	1.43849e-10	5.33048e-09	3066.98	1.01556	1.12223e-31	1.3038e-29
ENSG00000139734:DIAPH3	606.48	-0.937939	1.51626e-10	5.59777e-09	823.252	-0.137065	0.301947	0.523155
ENSG00000163235:TGFA	492.047	0.975764	1.54868e-10	5.70683e-09	549.021	1.04525	6.0323e-13	1.5186e-11
ENSG00000135521:LTV1	1215.87	-0.700962	1.62668e-10	5.98316e-09	1458.75	-0.336889	0.00102339	0.00518187
ENSG00000198563:DDX39B	6793.02	-0.510007	1.64806e-10	6.03946e-09	7849.68	-0.288159	0.000134924	0.000860583
ENSG00000099256:PRTFDC1	683.73	0.941932	1.64703e-10	6.03946e-09	468.488	-0.23144	0.158676	0.338011
ENSG00000180875:GREM2	852.199	0.882387	1.98925e-10	7.26297e-09	705.2	0.23366	0.109379	0.25628
ENSG00000112096:SOD2	4385.48	-0.544392	1.98729e-10	7.26297e-09	6649.9	0.447511	1.58424e-08	2.16157e-07
ENSG00000178904:DPY19L3	1400.04	-0.684074	2.08783e-10	7.6089e-09	1655.13	-0.371248	0.000194062	0.00119197
ENSG00000245910:SNHG6	2471.89	0.576209	2.11106e-10	7.67947e-09	1721.69	-0.727314	1.29326e-13	3.55623e-12
ENSG00000156521:TYSND1	633.53	0.862095	2.20315e-10	7.99982e-09	516.135	0.165913	0.257022	0.4701
ENSG00000079332:SAR1A	5134.66	0.506516	2.34341e-10	8.49357e-09	5290.18	0.385214	9.32476e-07	9.21608e-06
ENSG00000133030:MPRIP	5548.26	-0.620274	2.35203e-10	8.50928e-09	7353.44	0.0328773	0.712567	0.858243
ENSG00000113448:PDE4D	1449.86	0.681097	2.4784e-10	8.95018e-09	1134.37	-0.179226	0.116234	0.268176
ENSG00000175161:CADM2	183.536	-1.4942	2.51868e-10	9.07912e-09	506.234	1.29446	4.69688e-17	1.86034e-15
ENSG00000262074:SNORD3B-2	2377.44	-0.6072	2.52837e-10	9.09756e-09	2558.4	-0.625693	2.29386e-11	4.70018e-10
ENSG00000143473:KCNH1	287.38	-1.2135	2.54819e-10	9.15229e-09	500.714	0.387661	0.0103146	0.0378678
ENSG00000188211:NCR3LG1	652.952	0.860248	2.56531e-10	9.19714e-09	670.997	0.745506	1.82991e-08	2.47208e-07
ENSG00000164506:STXBP5	594.419	-0.935969	2.61238e-10	9.34902e-09	789.702	-0.200538	0.132728	0.296033
ENSG00000038427:VCAN	6870.04	0.491414	2.64427e-10	9.44615e-09	9801.97	1.12032	1.80864e-50	6.5665e-48
ENSG00000115414:FN1	22045.2	0.480175	2.94596e-10	1.0505e-08	18259.9	-0.261438	0.000423478	0.00240233
ENSG00000178585:CTNNBIP1	648.969	0.863565	3.03925e-10	1.08182e-08	683.909	0.80469	2.73079e-09	4.18001e-08
ENSG00000100097:LGALS1	6736.53	0.488107	3.07125e-10	1.09126e-08	8848.46	0.939816	1.79279e-30	1.96497e-28
ENSG00000173402:DAG1	3572.99	-0.544051	3.2479e-10	1.15196e-08	4866.43	0.167297	0.0401501	0.116762
ENSG00000078237:C12orf5	912.332	0.749547	3.31362e-10	1.17318e-08	1067.71	0.927129	2.54556e-16	9.34418e-15
ENSG00000159184:HOXB13	236.44	-1.31215	3.33183e-10	1.17752e-08	337.839	-0.227617	0.19919	0.396265
ENSG00000259075:POC1B-GALNT4	1466.39	0.823266	3.3712e-10	1.18932e-08	1321.23	0.386018	0.0034999	0.0150599
ENSG00000251537:RP11-385D13.1	1634.81	-0.641964	3.37863e-10	1.18983e-08	2044.4	-0.154509	0.130257	0.292402
ENSG00000162614:NEXN	360.013	-1.1165	3.59379e-10	1.26336e-08	774.799	0.931206	1.32268e-12	3.16517e-11
ENSG00000198431:TXNRD1	6621.6	0.515799	3.66894e-10	1.2875e-08	6034.89	0.0674153	0.451782	0.673918
ENSG00000108557:RAI1	608.38	-0.978623	3.74232e-10	1.31093e-08	881.94	0.0303636	0.822628	0.9179
ENSG00000106333:PCOLCE	924.507	0.752208	3.77648e-10	1.32057e-08	567.092	-0.937949	8.81242e-11	1.67703e-09
ENSG00000187079:TEAD1	3947.07	-0.605937	4.00165e-10	1.39685e-08	4879.71	-0.160386	0.0485025	0.136441
ENSG00000120327:PCDHB14	278.138	1.23292	4.01652e-10	1.39892e-08	202.074	0.324315	0.153578	0.329839
ENSG00000169032:MAP2K1	15431.4	0.476434	4.02166e-10	1.39892e-08	17068	0.531761	1.04699e-12	2.54743e-11
ENSG00000113594:LIFR	852.359	0.777327	4.10396e-10	1.42505e-08	1046.79	1.05861	4.73484e-19	2.26843e-17
ENSG00000176994:SMCR8	684.439	-0.865114	4.13804e-10	1.43437e-08	926.031	-0.0915615	0.448312	0.67124
ENSG00000166171:DPCD	848.962	0.788534	4.22758e-10	1.46032e-08	644.869	-0.128492	0.34201	0.567071
ENSG00000108424:KPNB1	18184.6	-0.459905	4.22209e-10	1.46032e-08	17920.4	-0.801444	1.8109e-29	1.85366e-27
ENSG00000272815:RP11-219A15.4	355.693	-1.09553	4.28612e-10	1.47797e-08	447.331	-0.497872	0.00160591	0.00767166
ENSG00000173638:SLC19A1	1470.03	-0.66819	4.30684e-10	1.48254e-08	1997.2	0.0659971	0.502356	0.715812
ENSG00000064601:CTSA	1419.45	0.650258	4.35378e-10	1.4961e-08	1467.23	0.542305	2.25313e-07	2.49779e-06
ENSG00000130528:HRC	629.808	0.856591	4.62341e-10	1.58601e-08	792.58	1.18169	2.00487e-20	1.04686e-18
ENSG00000142396:ERVK3-1	1151.28	-0.693453	4.66189e-10	1.59646e-08	1350.43	-0.404911	0.00011282	0.000735136
ENSG00000112319:EYA4	2138.92	0.610821	5.00497e-10	1.71099e-08	1621.29	-0.375933	0.000473225	0.00265472
ENSG00000138435:CHRNA1	8159.12	0.483596	5.01988e-10	1.71314e-08	6842.91	-0.217952	0.00520738	0.0212167
ENSG00000135549:PKIB	449.47	1.03203	5.1622e-10	1.75869e-08	615.698	1.51352	1.9444e-23	1.33274e-21
ENSG00000154127:UBASH3B	1020.9	0.711507	5.54441e-10	1.88567e-08	962.615	0.377896	0.00110859	0.00555876
ENSG00000103888:KIAA1199	244.146	-1.36656	5.63274e-10	1.91244e-08	264.946	-1.34129	3.08581e-08	4.03046e-07
ENSG00000091262:ABCC6	196.507	1.39238	5.8165e-10	1.97146e-08	151.518	0.665709	0.00888149	0.0333608
ENSG00000102572:STK24	711.099	-0.812227	5.85327e-10	1.98054e-08	1112.48	0.345808	0.00254903	0.0114697
ENSG00000100503:NIN	6200.9	-0.496416	5.93676e-10	2.00537e-08	8872.17	0.334524	1.14161e-05	9.17552e-05
ENSG00000071994:PDCD2	2389.27	-0.621489	6.19982e-10	2.09068e-08	2960.71	-0.167845	0.0737769	0.189549
ENSG00000136754:ABI1	977.472	0.727957	6.3109e-10	2.12226e-08	946.577	0.463082	9.20049e-05	0.000611681
ENSG00000117877:CD3EAP	1088.07	-0.720609	6.31484e-10	2.12226e-08	1175.27	-0.727608	5.44766e-11	1.0682e-09
ENSG00000182611:HIST1H2AJ	2591.39	-0.589787	6.59472e-10	2.21257e-08	2957.77	-0.403259	3.91422e-06	3.45033e-05
ENSG00000173757:STAT5B	1272.6	-0.688909	6.75238e-10	2.26165e-08	1513.14	-0.355598	0.000710329	0.003783
ENSG00000086475:SEPHS1	2415.4	0.570615	6.77198e-10	2.2644e-08	1935.2	-0.249138	0.00848731	0.0320925
ENSG00000133789:SWAP70	1803.21	-0.643322	6.98488e-10	2.33166e-08	2573.86	0.221347	0.0193936	0.0641394
ENSG00000155130:MARCKS	14899.3	-0.467614	7.11994e-10	2.37275e-08	16566.3	-0.373907	2.44529e-07	2.68646e-06
ENSG00000198668:CALM1	9283.83	0.476747	7.22137e-10	2.40253e-08	8357.42	-0.0133174	0.863604	0.939079
ENSG00000148516:ZEB1	1586.85	0.627937	7.29107e-10	2.42166e-08	1290.4	-0.129132	0.237661	0.446607
ENSG00000267918:AL117190.2	1568.42	0.666158	7.36929e-10	2.44355e-08	1858.15	0.873253	5.25252e-17	2.0651e-15
ENSG00000166619:BLCAP	4345.56	0.511559	7.62459e-10	2.51979e-08	5011.31	0.666152	2.17835e-16	8.02158e-15
ENSG00000075415:SLC25A3	11278.1	0.458881	7.93826e-10	2.6191e-08	10800.8	0.141076	0.0597295	0.160689
ENSG00000074696:PTPLAD1	8562.13	0.559994	8.09297e-10	2.66571e-08	8899.32	0.462434	4.35497e-07	4.57675e-06
ENSG00000138801:PAPSS1	3569.4	0.52559	8.61595e-10	2.83328e-08	3065.64	-0.0928373	0.300999	0.522017
ENSG00000078269:SYNJ2	1509.38	-0.643908	8.65032e-10	2.83988e-08	2525.93	0.620808	1.50618e-11	3.15579e-10
ENSG00000264462:MIR3648	35647.8	-0.632561	9.24751e-10	3.03093e-08	31844.2	-1.47923	1.08827e-08	1.51692e-07
ENSG00000072210:ALDH3A2	791.568	-0.774266	9.40893e-10	3.07369e-08	1294.4	0.481347	6.44139e-06	5.4446e-05
ENSG00000246350:RP5-1186N24.3	197.159	-1.43156	9.82392e-10	3.20399e-08	233.072	-1.01376	2.53776e-06	2.3179e-05
ENSG00000133818:RRAS2	2139.62	-0.602244	1.00576e-09	3.27483e-08	2658.5	-0.142264	0.137717	0.304181
ENSG00000101187:SLCO4A1	629.652	-0.849601	1.01186e-09	3.2893e-08	922.993	0.147405	0.219197	0.422994
ENSG00000138131:LOXL4	202.431	1.44107	1.03931e-09	3.373e-08	107.728	-0.26785	0.399161	0.625524
ENSG00000128606:LRRC17	6371.9	-0.516726	1.08017e-09	3.49989e-08	10026.8	0.557685	1.24038e-11	2.63209e-10
ENSG00000196227:FAM217B	2194.4	0.603756	1.09567e-09	3.53858e-08	1940.27	0.0847175	0.391265	0.617605
ENSG00000026103:FAS	139.64	1.60935	1.16327e-09	3.75078e-08	196.871	2.09896	5.98615e-19	2.81567e-17
ENSG00000145882:PCYOX1L	336.161	1.12027	1.18975e-09	3.82375e-08	148.29	-1.76178	7.23678e-11	1.39085e-09
ENSG00000089157:RPLP0	40231.8	0.444856	1.18815e-09	3.82375e-08	34964.3	-0.156144	0.0389421	0.113972
ENSG00000169223:LMAN2	4589.43	0.495585	1.26231e-09	4.05042e-08	4364.99	0.162971	0.0511822	0.142427
ENSG00000106772:PRUNE2	1049.63	-0.720857	1.3096e-09	4.19536e-08	1794.84	0.623266	1.30037e-09	2.08526e-08
ENSG00000235531:RP11-383H13.1	1723.79	0.635597	1.34448e-09	4.30017e-08	1255.55	-0.473607	1.94676e-05	0.000150083
ENSG00000058668:ATP2B4	632.976	0.852533	1.36314e-09	4.35284e-08	607.969	0.576598	4.86195e-05	0.000343276
ENSG00000105855:ITGB8	244.873	-1.36397	1.41573e-09	4.51351e-08	528.097	0.822416	9.92827e-07	9.7586e-06
ENSG00000138279:ANXA7	1611.23	0.622796	1.42597e-09	4.53162e-08	1538.91	0.314262	0.0029208	0.0128903
ENSG00000171451:DSEL	2347.58	-0.563527	1.42505e-09	4.53162e-08	3831.25	0.614225	2.20818e-13	5.88409e-12
ENSG00000172667:ZMAT3	1117.38	0.703874	1.44056e-09	4.57068e-08	1802.97	1.54754	7.60881e-52	2.80632e-49
ENSG00000124875:CXCL6	101.956	1.97625	1.48623e-09	4.70804e-08	196.703	2.9646	1.79876e-29	1.84938e-27
ENSG00000238741:SCARNA7	2896.75	0.612909	1.51195e-09	4.78191e-08	2303.45	-0.219674	0.0215281	0.0699402
ENSG00000147573:TRIM55	2611.28	0.574481	1.54145e-09	4.86745e-08	2246.79	-0.0283469	0.785755	0.900217
ENSG00000118257:NRP2	1346.22	-0.646196	1.55236e-09	4.89413e-08	1413.18	-0.758787	1.16261e-12	2.81108e-11
ENSG00000182916:TCEAL7	3045.09	0.629811	1.69243e-09	5.31883e-08	2697.33	0.119343	0.255749	0.468569
ENSG00000213977:TAX1BP3	2237.6	-0.578988	1.72857e-09	5.41527e-08	2881.18	-0.0169338	0.855647	0.934691
ENSG00000138326:RPS24	16100.7	0.472801	1.76123e-09	5.50892e-08	13674.4	-0.19245	0.013209	0.0464897
ENSG00000246363:RP11-13A1.1	784.973	0.819128	1.79462e-09	5.60453e-08	1149.14	1.45472	8.38587e-33	1.042e-30
ENSG00000176399:DMRTA1	114.978	1.78416	1.81576e-09	5.66164e-08	123.184	1.76428	5.61718e-10	9.52707e-09
ENSG00000165678:GHITM	6044.63	0.507652	1.83555e-09	5.71438e-08	6432.68	0.467801	3.08161e-08	4.02724e-07
ENSG00000256261:AC104698.1	402.687	0.989468	1.91364e-09	5.94816e-08	184.036	-1.92811	2.84978e-15	9.51401e-14
ENSG00000197121:PGAP1	1609.49	0.657909	1.9217e-09	5.96011e-08	1334.87	-0.034584	0.760114	0.886126
ENSG00000132507:EIF5A	10621.6	-0.63212	1.92349e-09	5.96011e-08	12127.5	-0.440005	6.1176e-06	5.20101e-05
ENSG00000072042:RDH11	3135.91	0.653874	1.98227e-09	6.13268e-08	2839.05	0.206399	0.0497554	0.139308
ENSG00000166136:NDUFB8	2456.7	0.550156	2.06907e-09	6.39128e-08	2212.57	0.0736637	0.433326	0.657467
ENSG00000108106:UBE2S	2439.18	-0.574661	2.0899e-09	6.4456e-08	3266.79	0.0984008	0.277507	0.495097
ENSG00000134574:DDB2	331.569	1.05742	2.09505e-09	6.45146e-08	444.134	1.49435	5.50607e-21	3.02457e-19
ENSG00000160050:CCDC28B	213.736	1.30947	2.13423e-09	6.56192e-08	256.428	1.51521	1.28446e-13	3.53623e-12
ENSG00000116285:ERRFI1	1433.22	-0.624151	2.17467e-09	6.67595e-08	2571.37	0.795455	5.45022e-19	2.5898e-17
ENSG00000248383:PCDHAC1	720.765	0.773175	2.26381e-09	6.93887e-08	734.511	0.634134	6.98873e-07	7.06044e-06
ENSG00000104067:TJP1	1729.15	-0.6448	2.28093e-09	6.98056e-08	1610.78	-1.27768	4.41548e-32	5.28856e-30
ENSG00000272980:RP11-517H2.6	758.322	-0.820062	2.32041e-09	7.09046e-08	1020.22	-0.0763953	0.540239	0.74381
ENSG00000074755:ZZEF1	1640.98	-0.669718	2.4208e-09	7.37453e-08	2097.45	-0.112284	0.279926	0.49796
ENSG00000139132:FGD4	999.07	0.706898	2.51304e-09	7.6438e-08	1023.43	0.578733	7.08147e-07	7.14481e-06
ENSG00000156515:HK1	3908.28	0.573063	2.52201e-09	7.65935e-08	4617.26	0.780808	1.83315e-18	8.20714e-17
ENSG00000143013:LMO4	1057.48	0.690129	2.54877e-09	7.7288e-08	711.812	-0.674822	2.65053e-07	2.89961e-06
ENSG00000141027:NCOR1	3092.63	-0.565268	2.61278e-09	7.91084e-08	4250.67	0.176315	0.0473163	0.133931
ENSG00000071575:TRIB2	1251.08	0.667035	2.67992e-09	8.10175e-08	982.137	-0.185857	0.116587	0.268673
ENSG00000228302:RP11-186N15.3	922.72	0.734543	2.72278e-09	8.21882e-08	731.475	-0.0709714	0.582915	0.775662
ENSG00000113558:SKP1	4325.17	0.511475	2.74339e-09	8.26847e-08	4042.1	0.132761	0.105422	0.248941
ENSG00000095787:WAC	2756.81	0.555388	2.80256e-09	8.43399e-08	2570.95	0.176639	0.0475711	0.134489
ENSG00000135074:ADAM19	1185.82	-0.736179	2.8227e-09	8.48176e-08	1912.88	0.473023	1.94209e-05	0.000149772
ENSG00000159217:IGF2BP1	5192.19	-0.590112	2.82847e-09	8.48627e-08	5398.11	-0.736751	1.10674e-14	3.50834e-13
ENSG00000111961:SASH1	1070.59	-0.725672	2.94607e-09	8.82576e-08	2105.53	0.940138	3.11919e-20	1.6142e-18
ENSG00000148498:PARD3	1890.65	0.57715	2.97188e-09	8.88968e-08	1851.44	0.329369	0.000633665	0.00342017
ENSG00000137285:TUBB2B	1636.26	-0.621175	2.98398e-09	8.91245e-08	3253.01	1.02472	3.77517e-33	4.79343e-31
ENSG00000128739:SNRPN	3458.66	0.503313	3.14149e-09	9.35476e-08	2377.84	-0.897324	9.29263e-23	5.99787e-21
ENSG00000196083:IL1RAP	1290.64	-0.696714	3.17913e-09	9.45267e-08	1523.67	-0.386814	0.000472231	0.00264978
ENSG00000260032:LINC00657	9132.59	0.489648	3.22274e-09	9.56802e-08	10353.4	0.604233	3.50719e-14	1.04078e-12
ENSG00000213468:RP11-453F18__B.1	1292.36	0.644435	3.37622e-09	9.99381e-08	822.841	-0.974112	1.10222e-14	3.49881e-13
ENSG00000111669:TPI1	17976	0.461099	3.41892e-09	1.01051e-07	18816.6	0.378788	1.91254e-06	1.79627e-05
ENSG00000215621:AC174470.1	924.427	-0.714566	3.48138e-09	1.02745e-07	1294.21	0.115827	0.28723	0.506125
ENSG00000172318:B3GALT1	771.205	0.778679	3.5477e-09	1.04547e-07	479.566	-0.83164	1.45759e-07	1.6643e-06
ENSG00000170291:ELP5	1372.14	-0.631405	3.60751e-09	1.05995e-07	1637.09	-0.29507	0.00292862	0.0129199
ENSG00000070081:NUCB2	1810.65	0.593641	3.69149e-09	1.08302e-07	2072.14	0.726867	6.66663e-14	1.90068e-12
ENSG00000182752:PAPPA	2305.45	-0.609755	3.70537e-09	1.08549e-07	3547.75	0.438475	2.9305e-06	2.64748e-05
ENSG00000160014:CALM3	4622.33	-0.494012	3.71615e-09	1.08704e-07	6098.01	0.119618	0.133597	0.297229
ENSG00000101298:SNPH	194.262	1.35483	3.87983e-09	1.13325e-07	204.755	1.30136	3.50812e-09	5.29844e-08
ENSG00000115594:IL1R1	159.056	-1.48475	3.98489e-09	1.16223e-07	230.943	-0.278208	0.227195	0.433246
ENSG00000229117:RPL41	11916.9	0.492706	4.1431e-09	1.2066e-07	9967.16	-0.215016	0.00979877	0.0363017
ENSG00000168209:DDIT4	965.487	0.707014	4.16207e-09	1.21035e-07	866.886	0.244572	0.0518686	0.143924
ENSG00000273173:SNURF	3386.28	0.500491	4.46756e-09	1.2954e-07	2320.22	-0.916247	1.67088e-23	1.16241e-21
ENSG00000139746:RBM26	2083.58	-0.557699	4.53131e-09	1.31197e-07	2731.46	0.0507778	0.56441	0.761593
ENSG00000141456:PELP1	1765.99	-0.69975	4.54449e-09	1.31387e-07	2025.11	-0.487082	1.37976e-05	0.000109458
ENSG00000051523:CYBA	2532.9	0.543675	4.66757e-09	1.34749e-07	2918.58	0.694785	7.43928e-14	2.10035e-12
ENSG00000166147:FBN1	4498.52	-0.506766	4.67527e-09	1.34775e-07	8095.11	0.875801	1.0725e-22	6.82759e-21
ENSG00000182481:KPNA2	6431.8	-0.4627	4.72332e-09	1.35963e-07	7577.12	-0.184552	0.0151611	0.0521825
ENSG00000119655:NPC2	557.744	0.847916	4.85377e-09	1.39516e-07	553.98	0.651983	6.52297e-06	5.50155e-05
ENSG00000110917:MLEC	10960.1	0.440114	5.0837e-09	1.45914e-07	10691.4	0.170829	0.0202238	0.0664479
ENSG00000148935:GAS2	1158.2	0.698462	5.16391e-09	1.48002e-07	1054.04	0.272463	0.0254801	0.0802244
ENSG00000198796:ALPK2	1291.53	0.652282	5.21436e-09	1.49233e-07	1215.86	0.30952	0.00678588	0.0266211
ENSG00000205978:NYNRIN	466.901	0.905336	5.31455e-09	1.51881e-07	258.891	-1.07792	5.23188e-08	6.50096e-07
ENSG00000173267:SNCG	389.728	0.970399	5.37703e-09	1.53446e-07	457.724	1.14683	6.06059e-13	1.52407e-11
ENSG00000198478:SH3BGRL2	106.371	-1.81196	5.42129e-09	1.54487e-07	150.064	-0.564159	0.023511	0.0751851
ENSG00000141480:ARRB2	487.721	-0.986574	5.49363e-09	1.56324e-07	608.546	-0.445372	0.00494589	0.02029
ENSG00000100632:ERH	3858.19	0.493509	5.56267e-09	1.58063e-07	3502.8	0.0303796	0.720714	0.863489
ENSG00000100505:TRIM9	1287.07	-0.680415	5.59068e-09	1.58631e-07	2361.17	0.812181	1.07331e-17	4.46143e-16
ENSG00000144645:OSBPL10	439.055	-1.03102	5.876e-09	1.66489e-07	631.053	-0.0250439	0.854815	0.934177
ENSG00000173706:HEG1	1423.95	-0.696373	6.21386e-09	1.75562e-07	1684.2	-0.379034	0.00114744	0.00571774
ENSG00000151461:UPF2	1673.45	0.600592	6.23442e-09	1.75892e-07	1427.39	-0.0213667	0.839587	0.925487
ENSG00000162174:ASRGL1	286.135	-1.14765	6.28604e-09	1.77097e-07	495.895	0.404319	0.00762746	0.0293819
ENSG00000111799:COL12A1	5537.41	0.469693	6.37865e-09	1.79451e-07	5212.38	0.105705	0.216503	0.419433
ENSG00000171858:RPS21	10670.7	0.494286	6.47995e-09	1.82044e-07	10395.1	0.226254	0.00552339	0.0223009
ENSG00000198327:HIST1H4F	2313.24	-0.555968	6.58662e-09	1.84779e-07	2889.38	-0.0888876	0.337972	0.562835
ENSG00000088448:ANKRD10	1153.63	-0.662723	6.78958e-09	1.89936e-07	1748.98	0.364937	0.000323649	0.00188338
ENSG00000185130:HIST1H2BL	694.068	-0.787687	6.80485e-09	1.90095e-07	799.97	-0.549693	1.81434e-05	0.00014062
ENSG00000197170:PSMD12	2153.27	-0.59323	6.85085e-09	1.91112e-07	2576.56	-0.251659	0.0113936	0.0411531
ENSG00000182534:MXRA7	1733.02	-0.579402	7.00979e-09	1.95271e-07	2602.99	0.398887	3.0749e-05	0.000226964
ENSG00000198886:MT-ND4	825.894	-0.7741	7.0346e-09	1.95688e-07	944.337	-0.564544	2.51378e-06	2.301e-05
ENSG00000118407:FILIP1	1201.3	0.658769	7.05089e-09	1.95867e-07	1596.62	1.11659	1.06622e-24	8.14954e-23
ENSG00000254870:ATP6V1G2-DDX39B	5387.35	-0.469815	7.17591e-09	1.99061e-07	6049.73	-0.343151	1.01019e-05	8.2101e-05
ENSG00000129317:PUS7L	1627.82	0.674788	7.24466e-09	2.00688e-07	1219.19	-0.324966	0.0101415	0.0373333
ENSG00000224713:AC025165.8	676.975	0.765937	7.28892e-09	2.01633e-07	573.403	0.155541	0.273724	0.490646
ENSG00000132475:H3F3B	12055.7	-0.434329	7.51967e-09	2.07727e-07	13962.3	-0.211916	0.00414221	0.0173733
ENSG00000107897:ACBD5	977.471	0.677789	7.86223e-09	2.16888e-07	907.6	0.301418	0.0136496	0.0478304
ENSG00000148798:INA	296.775	-1.14444	7.87501e-09	2.1694e-07	597.448	0.766983	1.1798e-07	1.37e-06
ENSG00000169762:TAPT1	789.281	0.787501	7.9323e-09	2.18215e-07	574.901	-0.25737	0.0929822	0.226946
ENSG00000011426:ANLN	7158.69	-0.464062	8.19778e-09	2.25206e-07	9025.98	0.0156446	0.835383	0.923636
ENSG00000185482:STAC3	1694.39	0.699815	8.2372e-09	2.25977e-07	2148.57	1.05476	8.61107e-20	4.30294e-18
ENSG00000104325:DECR1	687.649	0.761299	8.32264e-09	2.28006e-07	557.406	0.0293919	0.837465	0.924523
ENSG00000130766:SESN2	489.808	0.864498	8.71487e-09	2.38423e-07	534.612	0.884245	1.64814e-09	2.59987e-08
ENSG00000111237:VPS29	1469.21	0.611678	8.7936e-09	2.40245e-07	1488.99	0.453838	1.82602e-05	0.000141478
ENSG00000178999:AURKB	2439.34	-0.554486	9.23053e-09	2.51491e-07	2765.12	-0.392592	2.29745e-05	0.000174399
ENSG00000103855:CD276	4342.78	0.486347	9.3804e-09	2.54875e-07	4587.59	0.427623	4.29415e-07	4.51488e-06
ENSG00000117139:KDM5B	1675.5	0.584533	9.55111e-09	2.59159e-07	1872.52	0.662868	1.24457e-11	2.63858e-10
ENSG00000117643:MAN1C1	584.053	0.863361	9.76451e-09	2.64588e-07	407.381	-0.288163	0.090765	0.222893
ENSG00000117632:STMN1	11300.9	0.446734	1.00323e-08	2.71474e-07	9120.32	-0.389389	4.15441e-07	4.38184e-06
ENSG00000173546:CSPG4	1664.62	0.65417	1.03208e-08	2.78901e-07	2623.79	1.45921	5.26077e-44	1.37348e-41
ENSG00000108094:CUL2	1923.09	0.560762	1.12182e-08	3.02739e-07	1891.03	0.322501	0.000951276	0.00486976
ENSG00000134531:EMP1	1708.25	0.578771	1.12334e-08	3.02739e-07	2908.01	1.5489	1.88224e-54	7.95197e-52
ENSG00000047056:WDR37	656.258	0.796661	1.14129e-08	3.07158e-07	594.769	0.372139	0.00882713	0.0331776
ENSG00000129103:SUMF2	2920.06	0.514469	1.15185e-08	3.09162e-07	2537.86	-0.0714719	0.438402	0.661891
ENSG00000159263:SIM2	488.117	-0.927481	1.15047e-08	3.09162e-07	665.145	-0.116009	0.420324	0.645984
ENSG00000116209:TMEM59	1766.25	0.570265	1.15806e-08	3.10411e-07	2418.03	1.10151	4.28016e-31	4.80453e-29
ENSG00000164199:GPR98	901.623	0.695113	1.17285e-08	3.13527e-07	1743.36	1.88061	1.46701e-73	1.09959e-70
ENSG00000151491:EPS8	2560.1	-0.526016	1.18359e-08	3.15975e-07	5411.28	1.20945	1.3242e-52	5.21512e-50
ENSG00000173852:DPY19L1	3743.86	-0.54667	1.19724e-08	3.19189e-07	4073.78	-0.525442	9.67894e-09	1.35891e-07
ENSG00000166025:AMOTL1	2757.64	0.534433	1.27001e-08	3.37682e-07	2896.69	0.462624	6.22503e-07	6.34407e-06
ENSG00000113328:CCNG1	6856.99	0.542613	1.28105e-08	3.40164e-07	7256.82	0.4894	2.95933e-07	3.19466e-06
ENSG00000162733:DDR2	2921.18	0.497275	1.32196e-08	3.49625e-07	3152.22	0.491803	8.32611e-09	1.18255e-07
ENSG00000034510:TMSB10	33711.7	0.452673	1.31969e-08	3.49625e-07	26305.9	-0.496212	4.1146e-09	6.13258e-08
ENSG00000170962:PDGFD	310.556	1.06145	1.35448e-08	3.57749e-07	222.363	0.0650347	0.771857	0.892829
ENSG00000018189:RUFY3	1984.56	0.584713	1.36533e-08	3.5971e-07	2001.45	0.412545	5.69049e-05	0.000397289
ENSG00000137571:SLCO5A1	333.424	1.06863	1.36553e-08	3.5971e-07	198.759	-0.499843	0.0302707	0.0925607
ENSG00000189241:TSPYL1	3713.8	0.498511	1.37029e-08	3.60487e-07	4586.54	0.812146	8.40858e-24	6.0303e-22
ENSG00000087245:MMP2	456.6	0.979008	1.38921e-08	3.64981e-07	180.471	-3.57034	2.99175e-34	4.13788e-32
ENSG00000132432:SEC61G	2736.08	0.50622	1.47001e-08	3.85699e-07	2389.54	-0.0669952	0.458586	0.68005
ENSG00000163364:LINC01116	471.352	0.920235	1.47562e-08	3.8666e-07	177.407	-7.41003	1.02844e-22	6.58312e-21
ENSG00000134755:DSC2	731.12	-0.7496	1.50027e-08	3.926e-07	1242.37	0.593161	2.27853e-06	2.1068e-05
ENSG00000130338:TULP4	2214.55	-0.544384	1.6528e-08	4.31947e-07	3423.91	0.495437	1.87823e-08	2.53e-07
ENSG00000106605:BLVRA	167.697	-1.41354	1.6702e-08	4.3592e-07	312.883	0.454903	0.0112422	0.0407271
ENSG00000145147:SLIT2	456.108	0.940341	1.72358e-08	4.48672e-07	192.058	-2.86451	4.65631e-27	4.02208e-25
ENSG00000167107:ACSF2	562.425	0.7986	1.72349e-08	4.48672e-07	445.412	0.00957216	0.950478	0.978525
ENSG00000136111:TBC1D4	664.754	-0.754597	1.7363e-08	4.51393e-07	824.065	-0.275658	0.0262144	0.0821799
ENSG00000111110:PPM1H	246.856	1.15578	1.74644e-08	4.53436e-07	280.85	1.26426	1.20216e-10	2.24726e-09
ENSG00000167196:FBXO22	1647.59	0.561428	1.75754e-08	4.55555e-07	2036.2	0.871676	5.16511e-19	2.46948e-17
ENSG00000183196:CHST6	581.823	0.790688	1.7882e-08	4.62463e-07	639.272	0.826222	9.13032e-10	1.50037e-08
ENSG00000110711:AIP	1267.68	0.606537	1.82654e-08	4.71765e-07	1238.31	0.354505	0.0010329	0.00522429
ENSG00000184402:SS18L1	1228.21	0.623711	1.83687e-08	4.73816e-07	1222.9	0.421524	0.000128979	0.000828575
ENSG00000141759:TXNL4A	1669.09	0.576158	1.86247e-08	4.79798e-07	1424.38	-0.0498668	0.633959	0.81053
ENSG00000117399:CDC20	3050.19	-0.508531	1.86974e-08	4.81045e-07	3550.25	-0.263963	0.00234913	0.0107154
ENSG00000115365:LANCL1	1527.57	0.597892	1.87411e-08	4.81159e-07	1259.52	-0.125992	0.255638	0.468492
ENSG00000167680:SEMA6B	871.174	0.708997	1.87502e-08	4.81159e-07	974.185	0.785893	1.68956e-10	3.08638e-09
ENSG00000134986:NREP	1405.86	0.618706	1.89283e-08	4.85102e-07	1105.87	-0.24343	0.0328705	0.0991021
ENSG00000134815:DHX34	1050.99	-0.649165	1.99357e-08	5.09605e-07	1138.09	-0.644348	8.72372e-09	1.23374e-07
ENSG00000180879:SSR4	1950.3	0.536688	1.99702e-08	5.0983e-07	1963.94	0.358236	0.000150095	0.000947975
ENSG00000258525:RP11-829H16.3	385.231	0.99058	2.0905e-08	5.32328e-07	269.785	-0.0994923	0.608659	0.794494
ENSG00000213024:NUP62	1687.89	-0.593679	2.09336e-08	5.32374e-07	1986.3	-0.30537	0.00248254	0.0112139
ENSG00000141934:PPAP2C	401.455	0.914563	2.14129e-08	5.43865e-07	292.962	-0.0783402	0.672215	0.834812
ENSG00000270066:SCARNA2	19595	0.457033	2.22561e-08	5.64561e-07	15765	-0.386394	5.95453e-08	7.33225e-07
ENSG00000261915:RP11-542C16.2	1528.08	-0.595133	2.23181e-08	5.6541e-07	1806.62	-0.291159	0.00486707	0.0200091
ENSG00000257103:LSM14A	1980.6	-0.608543	2.38267e-08	6.02095e-07	2613.04	0.0298705	0.746179	0.878619
ENSG00000120693:SMAD9	185.049	1.28623	2.39249e-08	6.03808e-07	177.372	1.03399	1.02768e-05	8.33767e-05
ENSG00000198597:ZNF536	289.529	1.04738	2.46063e-08	6.20215e-07	190.775	-0.205197	0.358217	0.584395
ENSG00000204389:HSPA1A	400.183	-0.915829	2.50113e-08	6.29627e-07	468.821	-0.601365	0.000150591	0.000950849
ENSG00000004975:DVL2	2310.52	-0.521727	2.5193e-08	6.33397e-07	2681.02	-0.286388	0.00112502	0.00562657
ENSG00000131378:RFTN1	520.878	-0.84866	2.5861e-08	6.49369e-07	725.35	0.00503624	0.969295	0.986014
ENSG00000106484:MEST	19091.7	0.402945	2.59991e-08	6.52013e-07	15365.7	-0.457524	2.27512e-09	3.51261e-08
ENSG00000165097:KDM1B	447.451	-0.889769	2.65118e-08	6.64032e-07	618.12	-0.048145	0.730108	0.869232
ENSG00000198947:DMD	836.37	-0.686421	2.672e-08	6.68405e-07	1641.34	0.958097	6.03867e-22	3.6257e-20
ENSG00000183856:IQGAP3	1345.36	-0.634776	2.683e-08	6.70312e-07	2074.22	0.426781	2.47186e-05	0.000186481
ENSG00000108591:DRG2	901.473	-0.692636	2.72907e-08	6.80965e-07	1113.21	-0.237923	0.0368479	0.108724
ENSG00000172985:SH3RF3	637.585	-0.90327	2.75535e-08	6.86659e-07	837.867	-0.20746	0.134965	0.299584
ENSG00000135677:GNS	2771.61	0.516172	2.79947e-08	6.96192e-07	2747.25	0.295621	0.00244096	0.011054
ENSG00000129195:FAM64A	2854.53	-0.501979	2.80061e-08	6.96192e-07	3321.01	-0.25957	0.0028265	0.0125313
ENSG00000177189:RPS6KA3	2376.74	0.507204	2.86414e-08	7.11093e-07	2293.63	0.215235	0.0222669	0.0719502
ENSG00000145362:ANK2	1529.73	0.582043	2.98807e-08	7.40936e-07	1819.37	0.803458	1.13815e-16	4.32126e-15
ENSG00000029364:SLC39A9	3211.42	0.485582	3.05462e-08	7.56494e-07	2929.92	0.0356249	0.690363	0.844945
ENSG00000170348:TMED10	5764.19	0.470019	3.15385e-08	7.79127e-07	5608.47	0.196433	0.0259491	0.081469
ENSG00000182272:B4GALNT4	1362.17	0.597286	3.24695e-08	8.0113e-07	803.936	-1.4326	1.59518e-21	9.19744e-20
ENSG00000248019:FAM13A-AS1	268.754	1.07422	3.25228e-08	8.01448e-07	200.758	0.193766	0.380575	0.606393
ENSG00000133816:MICAL2	678.635	-0.832077	3.34935e-08	8.24347e-07	959.743	0.0610421	0.649753	0.82055
ENSG00000120709:FAM53C	2451.93	0.500439	3.38737e-08	8.32672e-07	2196.94	0.00125452	0.989293	0.995795
ENSG00000124145:SDC4	1539.41	-0.574498	3.53742e-08	8.68482e-07	2734.62	0.803624	3.98691e-18	1.73809e-16
ENSG00000200959:SNORA74A	419.393	0.933685	3.54934e-08	8.70334e-07	251.913	-0.704834	0.00170496	0.00808992
ENSG00000139219:COL2A1	14300	0.465011	3.63054e-08	8.89146e-07	10631.9	-0.65198	3.75131e-14	1.10756e-12
ENSG00000142694:EVA1B	444.372	0.8953	3.70137e-08	9.05377e-07	402.307	0.479962	0.00620026	0.0246188
ENSG00000232656:IDI2-AS1	376.749	0.932402	3.71623e-08	9.07893e-07	296.312	0.159658	0.394382	0.62072
ENSG00000197498:RPF2	1391.8	-0.60322	3.72845e-08	9.09761e-07	1643.34	-0.302475	0.00351468	0.0151151
ENSG00000118640:VAMP8	894.248	0.673668	3.78399e-08	9.22179e-07	781.727	0.135954	0.276905	0.494366
ENSG00000180694:TMEM64	481.233	0.874614	3.87142e-08	9.41176e-07	328.456	-0.339986	0.075386	0.192851
ENSG00000132388:UBE2G1	1970.79	-0.529821	3.88375e-08	9.43021e-07	2212.06	-0.401771	1.33684e-05	0.000106234
ENSG00000083520:DIS3	1545.33	-0.565109	3.94668e-08	9.5713e-07	1864.84	-0.200573	0.03889	0.113867
ENSG00000126216:TUBGCP3	453.777	-0.936151	4.21397e-08	1.01698e-06	656.726	0.0529937	0.724553	0.865722
ENSG00000139546:TARBP2	1308.12	0.600337	4.2663e-08	1.02837e-06	1109.65	-0.0389061	0.730349	0.86934
ENSG00000152767:FARP1	789.252	-0.796896	4.27407e-08	1.02899e-06	1321.93	0.527663	5.76037e-06	4.92088e-05
ENSG00000224597:PTCHD3P1	685.988	0.758288	4.41643e-08	1.06198e-06	578.438	0.136606	0.330578	0.555329
ENSG00000020181:GPR124	685.528	0.733759	4.42681e-08	1.06318e-06	476.01	-0.49296	0.00104573	0.00528115
ENSG00000256164:CCND2-AS1	1216.03	0.695677	4.50193e-08	1.07992e-06	1141.81	0.351191	0.00306746	0.0134359
ENSG00000112584:FAM120B	1033.5	-0.769906	4.56073e-08	1.09007e-06	1644.45	0.416747	0.000633647	0.00342017
ENSG00000129315:CCNT1	3144.49	0.471491	4.55591e-08	1.09007e-06	2897.54	0.0475605	0.582734	0.775646
ENSG00000139842:CUL4A	2323.47	-0.521279	4.55583e-08	1.09007e-06	2891.21	-0.0695118	0.432396	0.656685
ENSG00000133872:TMEM66	6572.86	0.441052	4.57591e-08	1.09239e-06	5196.64	-0.466651	6.27734e-08	7.70932e-07
ENSG00000213190:MLLT11	1425.86	0.585598	4.59476e-08	1.09557e-06	1414.2	0.371976	0.00056052	0.00308412
ENSG00000130193:THEM6	530.17	0.798165	4.72714e-08	1.12578e-06	382.515	-0.274389	0.0953051	0.231015
ENSG00000198780:FAM169A	217.262	-1.17683	4.74279e-08	1.12816e-06	454.415	0.839242	5.39526e-08	6.68966e-07
ENSG00000130201:EXOC3L2	326.605	-1.03907	4.77477e-08	1.13441e-06	504.787	0.169883	0.283031	0.500991
ENSG00000164442:CITED2	1293.21	-0.624272	4.82281e-08	1.14445e-06	1649.44	-0.0803578	0.450815	0.673209
ENSG00000091986:CCDC80	1872.57	0.547898	4.83341e-08	1.1456e-06	1200.19	-1.12106	3.96853e-21	2.22199e-19
ENSG00000101158:NELFCD	4616.13	0.456251	4.84309e-08	1.14652e-06	4575.88	0.231874	0.00424285	0.0177602
ENSG00000136738:STAM	648.295	0.7388	4.86532e-08	1.15042e-06	608.721	0.397454	0.00384091	0.0162657
ENSG00000169126:ARMC4	709.881	-0.725942	4.91271e-08	1.15886e-06	1277.13	0.739674	2.05161e-09	3.20587e-08
ENSG00000108679:LGALS3BP	1575.74	-0.558111	4.90829e-08	1.15886e-06	2526.12	0.574383	2.21884e-10	3.98431e-09
ENSG00000161835:GRASP	327.519	0.962128	5.07511e-08	1.19575e-06	203.496	-0.526902	0.0148923	0.0513789
ENSG00000146263:MMS22L	1638.58	-0.558732	5.10178e-08	1.19919e-06	2031.81	-0.11269	0.243354	0.453418
ENSG00000100580:TMED8	1193.73	0.601275	5.22458e-08	1.2266e-06	1077.73	0.139231	0.219938	0.424107
ENSG00000072134:EPN2	698.022	-0.763989	5.38651e-08	1.26313e-06	976.901	0.0806876	0.492324	0.70746
ENSG00000134602:MST4	3638.85	0.569114	5.4615e-08	1.2788e-06	2731.48	-0.466636	1.20504e-05	9.65197e-05
ENSG00000255339:NDUFB8	1922.05	0.528994	5.46622e-08	1.2788e-06	1727.46	0.0432667	0.666753	0.83112
ENSG00000137486:ARRB1	1597.68	-0.678071	5.51718e-08	1.2892e-06	1954.33	-0.254464	0.0305546	0.0933185
ENSG00000006744:ELAC2	4058.13	-0.474955	5.71294e-08	1.33338e-06	4376.58	-0.484057	6.49358e-09	9.39507e-08
ENSG00000172572:PDE3A	435.127	-0.892843	5.82001e-08	1.35543e-06	699.852	0.363399	0.00528957	0.0214913
ENSG00000210127:MT-TA	537.561	-1.00207	5.97659e-08	1.39001e-06	612.217	-0.792284	0.0543095	0.149271
ENSG00000204967:PCDHA4	753.735	0.693719	6.06404e-08	1.4087e-06	743.086	0.470192	0.000222799	0.00135145
ENSG00000117450:PRDX1	17054.8	0.439587	6.23633e-08	1.44703e-06	14800.5	-0.167071	0.0387068	0.113388
ENSG00000102172:SMS	3620.64	-0.456978	6.74326e-08	1.56283e-06	4615.42	0.0531884	0.521153	0.729577
ENSG00000154874:CCDC144B	1337.1	-0.660974	6.80581e-08	1.57365e-06	1544.93	-0.426284	0.000454904	0.00256495
ENSG00000133657:ATP13A3	4092.56	-0.456691	7.12086e-08	1.64459e-06	5503.71	0.201088	0.0138938	0.0485322
ENSG00000107937:GTPBP4	5270.65	0.447891	7.18182e-08	1.65674e-06	4512.99	-0.197808	0.0202918	0.0666525
ENSG00000123636:BAZ2B	1471.2	0.559017	7.65641e-08	1.76213e-06	1275.23	-0.026047	0.808098	0.911105
ENSG00000137962:ARHGAP29	2240.5	-0.498835	7.75472e-08	1.78269e-06	3348.78	0.444099	1.3634e-06	1.30639e-05
ENSG00000033100:CHPF2	1623.12	0.557543	7.8797e-08	1.80933e-06	1566.18	0.269288	0.00897273	0.0336438
ENSG00000166681:NGFRAP1	4141.46	0.446307	7.91107e-08	1.81443e-06	3852.28	0.0456031	0.580874	0.774277
ENSG00000232274:RP11-782C8.2	125.727	1.53646	7.9901e-08	1.83044e-06	156.201	1.79374	2.04577e-11	4.21788e-10
ENSG00000115556:PLCD4	183.411	1.28032	8.01858e-08	1.83485e-06	106.861	-0.24765	0.406262	0.632828
ENSG00000185345:PARK2	199.188	-1.29699	8.19264e-08	1.87252e-06	411.086	0.748752	2.85557e-06	2.58885e-05
ENSG00000139163:ETNK1	2178.06	0.578229	8.2026e-08	1.87264e-06	2284.07	0.502593	1.33533e-06	1.28055e-05
ENSG00000004700:RECQL	2840.79	0.526059	8.21317e-08	1.8729e-06	2657.08	0.150686	0.121955	0.278447
ENSG00000116106:EPHA4	1137.96	0.594186	8.28336e-08	1.88674e-06	1091.66	0.295315	0.0103364	0.0379127
ENSG00000196104:SPOCK3	512.462	0.821041	8.34856e-08	1.89942e-06	640.217	1.13268	4.56755e-16	1.64037e-14
ENSG00000178996:SNX18	985.586	0.642252	8.50628e-08	1.93309e-06	827.244	-0.0167139	0.892565	0.953488
ENSG00000150403:TMCO3	664.148	-0.731026	8.67355e-08	1.96885e-06	1124.85	0.594993	2.84281e-07	3.08095e-06
ENSG00000189180:ZNF33A	1007.71	0.643193	8.83957e-08	2.00424e-06	921.329	0.220719	0.0732905	0.18863
ENSG00000130584:ZBTB46	1256.7	0.6162	9.0845e-08	2.05743e-06	1098.29	0.0677769	0.545832	0.748301
ENSG00000135298:BAI3	138.066	-1.45162	9.13395e-08	2.06627e-06	200.09	-0.266067	0.22071	0.425173
ENSG00000158747:NBL1	240.223	-1.14696	9.16308e-08	2.0705e-06	497.166	0.831627	1.6626e-07	1.88082e-06
ENSG00000136003:ISCU	1206.22	0.59184	9.3171e-08	2.10291e-06	1245.18	0.479026	2.72e-05	0.000203091
ENSG00000163347:CLDN1	189.571	-1.26466	9.48874e-08	2.13922e-06	359.15	0.571534	0.00114991	0.00572761
ENSG00000026508:CD44	2996.44	0.597181	9.66793e-08	2.17715e-06	4717.31	1.41041	1.68893e-40	3.35313e-38
ENSG00000092969:TGFB2	1168.21	-0.596273	9.69917e-08	2.18163e-06	1460.66	-0.117752	0.283724	0.50195
ENSG00000075702:WDR62	748.927	-0.695276	9.70981e-08	2.18163e-06	938.357	-0.194466	0.1141	0.264771
ENSG00000176720:BOK	1352.84	-0.593777	9.74644e-08	2.18739e-06	1499.31	-0.504814	1.01085e-06	9.92733e-06
ENSG00000214265:SNURF	2112.46	0.505715	9.77335e-08	2.19095e-06	1445.02	-0.913999	5.033e-18	2.16568e-16
ENSG00000182572:HIST1H3I	1093.29	-0.611299	9.78789e-08	2.19174e-06	1215.79	-0.511897	4.64015e-06	4.03779e-05
ENSG00000176986:SEC24C	3735.72	0.450621	9.93153e-08	2.2214e-06	3734.51	0.248261	0.00298909	0.0131646
ENSG00000133983:COX16	1173.36	0.604477	9.96565e-08	2.22652e-06	1001.34	-0.0170166	0.885762	0.950283
ENSG00000183023:SLC8A1	2269.82	-0.501353	9.99175e-08	2.22984e-06	5517.88	1.50369	1.68189e-67	1.00206e-64
ENSG00000148606:POLR3A	1063.83	-0.730118	1.01412e-07	2.26066e-06	1433.3	-0.00364589	0.97647	0.989731
ENSG00000113732:ATP6V0E1	1713.04	0.551805	1.06151e-07	2.361e-06	1585.73	0.151535	0.159682	0.339436
ENSG00000160392:C19orf47	512.924	-0.83506	1.0685e-07	2.37389e-06	757.836	0.177884	0.192065	0.386625
ENSG00000182326:C1S	156.447	1.31879	1.08334e-07	2.40417e-06	184.391	1.48987	1.6785e-10	3.06858e-09
ENSG00000119541:VPS4B	797.596	0.659866	1.12905e-07	2.50281e-06	765.432	0.367261	0.00360752	0.0154518
ENSG00000168916:ZNF608	875.283	0.677849	1.19689e-07	2.64729e-06	539.074	-1.05634	1.26162e-12	3.03469e-11
ENSG00000169813:HNRNPF	7909.15	0.406979	1.20969e-07	2.67262e-06	6568.81	-0.346977	7.09131e-06	5.92498e-05
ENSG00000074356:C17orf85	1916.66	-0.510195	1.23471e-07	2.72487e-06	2364.78	-0.0858018	0.348149	0.573386
ENSG00000135966:TGFBRAP1	591.016	-0.746052	1.2384e-07	2.72998e-06	762.223	-0.145759	0.268569	0.484709
ENSG00000171314:PGAM1	4520.67	0.431553	1.24807e-07	2.74824e-06	4210.51	0.0327365	0.699046	0.849754
ENSG00000106080:FKBP14	2042.49	0.572756	1.2813e-07	2.81828e-06	1789.89	0.0215497	0.841956	0.926882
ENSG00000151090:THRB	144.416	-1.4662	1.28375e-07	2.82057e-06	316.749	0.81233	9.56e-06	7.78606e-05
ENSG00000157542:KCNJ6	432.308	-0.860317	1.28527e-07	2.82078e-06	946.499	1.09829	3.36114e-18	1.47636e-16
ENSG00000156411:C14orf2	1742.55	0.525688	1.29027e-07	2.82863e-06	1629.32	0.14907	0.132711	0.296022
ENSG00000055163:CYFIP2	415.75	-0.855454	1.30096e-07	2.84891e-06	701.894	0.511519	0.000106363	0.000696377
ENSG00000107789:MINPP1	1111.74	0.6347	1.31549e-07	2.87756e-06	984.747	0.126046	0.33122	0.555956
ENSG00000166483:WEE1	2618.97	-0.479466	1.336e-07	2.91281e-06	2657.26	-0.710044	1.03208e-15	3.57399e-14
ENSG00000200087:SNORA73B	5505.97	0.426288	1.35003e-07	2.94015e-06	4706.12	-0.230839	0.00394665	0.0166534
ENSG00000168283:BMI1	2094.07	0.544705	1.36652e-07	2.97281e-06	1878.84	0.056113	0.591668	0.782381
ENSG00000111780:AL021546.6	1716	0.521437	1.3735e-07	2.98473e-06	1671.03	0.254577	0.010108	0.0372336
ENSG00000113161:HMGCR	3789.44	0.458776	1.37825e-07	2.99177e-06	4297.96	0.575282	5.94853e-12	1.31513e-10
ENSG00000197457:STMN3	5862.98	0.430369	1.38695e-07	3.00739e-06	5890.59	0.240167	0.0032285	0.0140588
ENSG00000130024:PHF10	893.602	-0.654908	1.40119e-07	3.03495e-06	1286.1	0.234666	0.0284649	0.0880003
ENSG00000029153:ARNTL2	150.064	-1.44848	1.42668e-07	3.0868e-06	398.241	1.23201	7.30653e-13	1.8119e-11
ENSG00000095794:CREM	1341.55	0.603475	1.4469e-07	3.12714e-06	1349.93	0.427578	0.000289106	0.0017102
ENSG00000136010:ALDH1L2	449.496	0.893511	1.45576e-07	3.14287e-06	316.293	-0.220946	0.261803	0.476296
ENSG00000100591:AHSA1	4668.96	0.426271	1.49517e-07	3.22443e-06	4017.87	-0.209181	0.0104126	0.03815
ENSG00000178896:EXOSC4	1335.37	0.62324	1.50128e-07	3.2341e-06	836.901	-1.08331	5.23787e-16	1.86435e-14
ENSG00000109654:TRIM2	2034.15	0.542982	1.53077e-07	3.29407e-06	1967.18	0.260005	0.0131009	0.0461651
ENSG00000265185:SNORD3B-1	1221.28	-0.654621	1.5458e-07	3.3228e-06	1331.04	-0.628286	2.45919e-09	3.78925e-08
ENSG00000055483:USP36	889.067	-0.673741	1.55462e-07	3.33814e-06	1011.09	-0.494302	0.000244791	0.0014709
ENSG00000106367:AP1S1	1947.91	0.544878	1.55858e-07	3.34303e-06	1813.09	0.158709	0.13882	0.305979
ENSG00000159164:SV2A	371.2	0.908875	1.57154e-07	3.36719e-06	304.342	0.236808	0.228854	0.434971
ENSG00000162433:AK4	358.763	-0.906724	1.6137e-07	3.45008e-06	272.358	-3.72782	1.45254e-47	4.38327e-45
ENSG00000159921:GNE	578.96	0.763139	1.62577e-07	3.47215e-06	566.924	0.529242	0.000182719	0.00112827
ENSG00000108559:NUP88	3714.7	-0.454813	1.64253e-07	3.50041e-06	4033.45	-0.441331	1.76482e-07	1.98583e-06
ENSG00000213741:RPS29	5859.09	0.426334	1.65586e-07	3.52504e-06	5407.08	-0.00024876	0.997629	0.998757
ENSG00000198786:MT-ND5	1356.24	-0.727097	1.66824e-07	3.5476e-06	1664.35	-0.284976	0.26147	0.475913
ENSG00000185015:CA13	327.712	0.934735	1.71694e-07	3.64336e-06	205.559	-0.541376	0.0123074	0.0438677
ENSG00000153944:MSI2	2206.06	-0.491591	1.71672e-07	3.64336e-06	2936.76	0.145912	0.0960035	0.232369
ENSG00000170035:UBE2E3	1267.15	0.631402	1.7616e-07	3.73413e-06	969.729	-0.316417	0.0109839	0.0399596
ENSG00000131023:LATS1	475.657	-0.794285	1.7941e-07	3.79494e-06	655.527	0.0128322	0.922954	0.966721
ENSG00000134874:DZIP1	1209.89	-0.569563	1.8088e-07	3.82195e-06	1600.81	0.0684732	0.51226	0.723008
ENSG00000120685:PROSER1	949.136	0.616731	1.85655e-07	3.91868e-06	754.638	-0.213282	0.0928259	0.226637
ENSG00000103257:SLC7A5	2335.02	-0.660742	1.88355e-07	3.97146e-06	2811.27	-0.290176	0.0148018	0.0511124
ENSG00000124275:MTRR	684.344	-0.706992	1.89851e-07	3.99874e-06	816.661	-0.360234	0.00383756	0.0162599
ENSG00000108515:ENO3	5826.97	-0.429647	1.90453e-07	4.00717e-06	7835.94	0.222542	0.00376107	0.0159913
ENSG00000137834:SMAD6	265.945	1.02896	1.91149e-07	4.01757e-06	168.847	-0.350321	0.146283	0.318053
ENSG00000207112:SNORA25	341.95	0.915552	2.00708e-07	4.21402e-06	264.148	0.0846296	0.659617	0.826826
ENSG00000146457:WTAP	3012.09	-0.477548	2.02983e-07	4.25728e-06	3969.27	0.129133	0.136758	0.302494
ENSG00000254635:WAC-AS1	233.274	1.06837	2.0402e-07	4.27453e-06	206.884	0.622573	0.00384171	0.0162657
ENSG00000154734:ADAMTS1	2932.11	-0.573671	2.08361e-07	4.36088e-06	3147.16	-0.599981	3.51683e-08	4.54489e-07
ENSG00000239779:WBP1	739.965	0.670957	2.0909e-07	4.3684e-06	695.051	0.324196	0.0128462	0.0454399
ENSG00000135439:AGAP2	406.096	0.900365	2.09161e-07	4.3684e-06	342.754	0.306317	0.113276	0.263208
ENSG00000113209:PCDHB5	324.758	0.945489	2.20185e-07	4.58901e-06	122.89	-5.40418	1.41531e-26	1.17451e-24
ENSG00000018699:TTC27	347.291	-0.932511	2.20818e-07	4.59737e-06	400.435	-0.679508	4.55881e-05	0.000324139
ENSG00000139644:TMBIM6	9377.73	0.401891	2.22034e-07	4.61784e-06	9858.41	0.329326	4.70792e-05	0.000333271
ENSG00000129038:LOXL1	747.038	0.65959	2.28809e-07	4.75378e-06	1200.91	1.50354	2.1016e-41	4.52154e-39
ENSG00000173660:UQCRH	6545.81	0.443115	2.30373e-07	4.78125e-06	6637.05	0.277425	0.000828082	0.00431419
ENSG00000155816:FMN2	133.962	-1.4511	2.35917e-07	4.8912e-06	273.567	0.659518	0.000953132	0.00487819
ENSG00000166189:HPS6	1233.3	0.565611	2.37886e-07	4.9269e-06	1246.36	0.397752	0.000251219	0.00150641
ENSG00000177602:GSG2	682.395	-0.684692	2.39756e-07	4.96045e-06	885.14	-0.0801492	0.502606	0.715817
ENSG00000131467:PSME3	2294.19	-0.605142	2.42838e-07	5.01899e-06	2354.96	-0.801881	1.21766e-14	3.82863e-13
ENSG00000189043:NDUFA4	4884.37	0.45384	2.4353e-07	5.02805e-06	4400.16	-0.0381069	0.672563	0.834945
ENSG00000151967:SCHIP1	1344.45	0.5489	2.45301e-07	5.05936e-06	1237.88	0.132698	0.223201	0.428302
ENSG00000184445:KNTC1	3998.34	0.458637	2.48539e-07	5.12083e-06	2968.73	-0.666396	8.57568e-13	2.10862e-11
ENSG00000101361:NOP56	7142.33	-0.416311	2.5178e-07	5.18223e-06	7332.25	-0.598113	3.67692e-14	1.08698e-12
ENSG00000156467:UQCRB	5640.44	0.449059	2.54137e-07	5.22533e-06	4606.31	-0.347816	7.00318e-05	0.000478324
ENSG00000116017:ARID3A	1350.21	0.561469	2.58514e-07	5.30983e-06	1112.65	-0.174188	0.134637	0.299028
ENSG00000238261:RP11-435B5.5	130.981	1.41348	2.60061e-07	5.33609e-06	141.825	1.41417	6.58975e-08	8.05467e-07
ENSG00000152291:TGOLN2	3262.19	-0.463132	2.62296e-07	5.3764e-06	4186.18	0.0670503	0.436244	0.659633
ENSG00000213079:SCAF8	2042.17	-0.5011	2.63572e-07	5.39698e-06	2622.12	0.0377788	0.672621	0.834973
ENSG00000179051:RCC2	5689.69	-0.478664	2.65954e-07	5.43596e-06	5969.12	-0.585367	1.83821e-11	3.81023e-10
ENSG00000099377:HSD3B7	188.888	-1.22967	2.66023e-07	5.43596e-06	293.649	0.0667559	0.715251	0.859699
ENSG00000205765:C5orf51	1180.97	-0.585271	2.70576e-07	5.52331e-06	1442.72	-0.178997	0.0822209	0.206556
ENSG00000105889:STEAP1B	659.498	0.736481	2.71193e-07	5.53022e-06	504.609	-0.17622	0.24207	0.452161
ENSG00000186468:RPS23	16969.1	0.386771	2.72565e-07	5.55251e-06	18729.5	0.438215	2.61288e-09	4.00745e-08
ENSG00000065665:SEC61A2	786.114	0.649521	2.77434e-07	5.64589e-06	697.249	0.14575	0.26355	0.478596
ENSG00000155755:TMEM237	2815.85	-0.481395	2.84013e-07	5.77387e-06	2970.24	-0.569063	9.44446e-09	1.3292e-07
ENSG00000089335:ZNF302	897.769	-0.618228	2.85096e-07	5.78995e-06	1219.93	0.104246	0.333518	0.55841
ENSG00000106078:COBL	615.436	-0.755722	2.87984e-07	5.84263e-06	500.412	-2.34453	4.56274e-43	1.0987e-40
ENSG00000183098:GPC6	855.979	-0.632957	2.8965e-07	5.87044e-06	1114.87	-0.0281373	0.800322	0.907135
ENSG00000115593:SMYD1	595.973	0.709896	2.90427e-07	5.88018e-06	747.665	1.04068	3.65023e-16	1.32113e-14
ENSG00000117318:ID3	3777.76	0.43467	2.96972e-07	6.00657e-06	3286.55	-0.165412	0.0536325	0.14783
ENSG00000100941:PNN	4371.2	-0.487221	3.05379e-07	6.17034e-06	5293.31	-0.122331	0.174569	0.361524
ENSG00000197563:PIGN	937.646	0.639719	3.07713e-07	6.20486e-06	833.372	0.141725	0.308671	0.531308
ENSG00000001561:ENPP4	224.203	-1.14016	3.12105e-07	6.28704e-06	392.923	0.439948	0.0127508	0.0451571
ENSG00000198189:HSD17B11	1043.12	0.617323	3.18843e-07	6.41627e-06	1003.53	0.327656	0.00832062	0.0316273
ENSG00000175040:CHST2	1163.41	-0.62989	3.23189e-07	6.49715e-06	1516.27	-0.023054	0.84391	0.927714
ENSG00000075856:SART3	3760.34	0.428722	3.24414e-07	6.51518e-06	3226.35	-0.215267	0.011199	0.0405896
ENSG00000096063:SRPK1	2612.76	-0.466809	3.26463e-07	6.5497e-06	2956.58	-0.315357	0.000427695	0.00242339
ENSG00000001630:CYP51A1	5591.93	0.465228	3.35585e-07	6.72592e-06	5041.98	-0.0225325	0.803059	0.908509
ENSG00000143390:RFX5	1000.96	0.667976	3.37686e-07	6.7612e-06	1015.61	0.514678	7.39509e-05	0.000503464
ENSG00000130340:SNX9	700.901	-0.680214	3.38231e-07	6.76529e-06	988.8	0.160636	0.165205	0.348198
ENSG00000164919:COX6C	2469.51	0.495075	3.45228e-07	6.8983e-06	1896.91	-0.491368	1.75039e-06	1.65266e-05
ENSG00000104369:JPH1	452.261	-0.972269	3.53736e-07	7.06121e-06	469.062	-1.15422	4.76014e-10	8.15082e-09
ENSG00000164220:F2RL2	145.617	1.41288	3.56012e-07	7.0995e-06	269.732	2.40171	1.77359e-27	1.57897e-25
ENSG00000196233:LCOR	1641.34	0.549339	3.58468e-07	7.14131e-06	1848.5	0.646849	2.94777e-10	5.19291e-09
ENSG00000104998:IL27RA	126.913	-1.60389	3.65744e-07	7.27897e-06	180.803	-0.42276	0.0653314	0.172426
ENSG00000157551:KCNJ15	255.515	1.09549	3.67643e-07	7.30943e-06	161.675	-0.259773	0.314699	0.537871
ENSG00000133835:HSD17B4	2494.9	0.499887	3.69814e-07	7.34525e-06	2246.39	0.0143735	0.884889	0.950016
ENSG00000003056:M6PR	2629.85	0.49474	3.76279e-07	7.46619e-06	3068.27	0.676944	6.41213e-13	1.60379e-11
ENSG00000085662:AKR1B1	2868.4	0.483902	3.87756e-07	7.67858e-06	2135.58	-0.618018	4.78731e-10	8.18528e-09
ENSG00000113621:TXNDC15	1566.96	0.518374	3.90166e-07	7.71861e-06	1592.64	0.362863	0.000337164	0.00195273
ENSG00000135148:TRAFD1	782.103	0.644938	3.93882e-07	7.78435e-06	752.267	0.355943	0.00523054	0.0212886
ENSG00000078403:MLLT10	887.004	0.614295	3.95046e-07	7.79961e-06	764.39	0.0235308	0.854011	0.93365
ENSG00000164674:SYTL3	700.798	0.663419	4.03635e-07	7.96127e-06	615.623	0.136448	0.316072	0.539345
ENSG00000137076:TLN1	4722.37	-0.474487	4.08686e-07	8.05291e-06	6513.84	0.25547	0.00374991	0.015963
ENSG00000182253:SYNM	1184.65	0.636471	4.11955e-07	8.10926e-06	1721.25	1.28273	4.19788e-29	4.08125e-27
ENSG00000204469:PRRC2A	2256.76	-0.611409	4.1583e-07	8.17744e-06	2759.8	-0.199106	0.0889273	0.219494
ENSG00000161547:SRSF2	7685.43	-0.398096	4.22127e-07	8.29305e-06	7626.64	-0.704015	9.50239e-20	4.728e-18
ENSG00000072832:CRMP1	426.333	0.807266	4.37851e-07	8.59347e-06	479.619	0.896481	3.38249e-09	5.12356e-08
ENSG00000067798:NAV3	3260.59	0.439488	4.38979e-07	8.60711e-06	2219.91	-1.04781	1.11023e-21	6.51447e-20
ENSG00000156011:PSD3	3668.06	0.431831	4.42012e-07	8.65804e-06	2771.74	-0.640441	1.49197e-12	3.56295e-11
ENSG00000173559:NABP1	1126.22	0.573682	4.44293e-07	8.69413e-06	872.489	-0.355251	0.00309358	0.0135397
ENSG00000061794:MRPS35	2125.91	0.523891	4.48586e-07	8.76951e-06	1875.84	-0.0154141	0.887043	0.950783
ENSG00000173482:PTPRM	498.367	0.748737	4.49169e-07	8.77226e-06	519.18	0.661024	5.60474e-06	4.79675e-05
ENSG00000112837:TBX18	1831.71	0.488926	4.63664e-07	9.03758e-06	1671.16	0.038715	0.697897	0.848844
ENSG00000206838:SNORA5A	494.135	0.791407	4.67091e-07	9.09545e-06	262.591	-1.55294	1.92269e-14	5.91731e-13
ENSG00000114948:ADAM23	208.867	1.13304	4.76263e-07	9.26497e-06	278.365	1.55273	4.68952e-14	1.37409e-12
ENSG00000261351:CTD-3185P2.1	2392.88	0.488923	4.7964e-07	9.32153e-06	2624.98	0.524508	3.75756e-09	5.63295e-08
ENSG00000011198:ABHD5	447.785	-0.796586	4.84023e-07	9.38263e-06	621.132	0.0294442	0.829638	0.921189
ENSG00000168575:SLC20A2	2053.94	-0.495731	4.84201e-07	9.38263e-06	2175.66	-0.568843	1.43782e-08	1.97105e-07
ENSG00000170677:SOCS6	1152.69	0.573793	4.85577e-07	9.40012e-06	1007.06	0.0149335	0.901095	0.956839
ENSG00000052802:MSMO1	997.825	0.641989	5.00586e-07	9.68125e-06	1130.01	0.749548	1.25346e-09	2.0142e-08
ENSG00000272344:SNORD114-21	447.716	0.846142	5.01707e-07	9.69349e-06	455.078	0.704515	2.59342e-05	0.000194578
ENSG00000129682:FGF13	637.607	0.696146	5.04227e-07	9.73271e-06	631.15	0.483239	0.000485716	0.00271606
ENSG00000114739:ACVR2B	2690.41	-0.453686	5.15506e-07	9.94076e-06	3090.93	-0.255145	0.00363827	0.0155607
ENSG00000006468:ETV1	1883.76	0.516162	5.19916e-07	1.00161e-05	1755.92	0.130353	0.20737	0.40748
ENSG00000118804:FAM47E-STBD1	715.445	0.684231	5.21338e-07	1.00337e-05	792.755	0.740299	1.38778e-08	1.90695e-07
ENSG00000167491:GATAD2A	2703.95	-0.583851	5.25569e-07	1.01054e-05	3277.3	-0.202126	0.0398151	0.115991
ENSG00000105176:URI1	1466.21	-0.534915	5.27137e-07	1.01257e-05	1744.3	-0.219334	0.0278782	0.0865318
ENSG00000108561:C1QBP	13632.5	-0.408235	5.27756e-07	1.01278e-05	13624.1	-0.688735	3.66791e-17	1.46691e-15
ENSG00000134318:ROCK2	1755.62	-0.505993	5.33949e-07	1.02368e-05	2087.26	-0.194213	0.0371302	0.109473
ENSG00000123572:NRK	188.019	-1.20272	5.35382e-07	1.02543e-05	415.817	0.953857	3.2926e-09	4.99392e-08
ENSG00000128245:YWHAH	2164.2	-0.492068	5.36053e-07	1.02573e-05	2572.52	-0.182636	0.0409547	0.11879
ENSG00000165671:NSD1	657.925	0.674987	5.49776e-07	1.05098e-05	280.041	-5.52157	4.41826e-56	1.93703e-53
ENSG00000141682:PMAIP1	1804.66	0.547263	5.53553e-07	1.05718e-05	2846.98	1.37321	3.15951e-41	6.67404e-39
ENSG00000099804:CDC34	2429.98	0.457082	5.5677e-07	1.0623e-05	2217.88	0.00347388	0.969947	0.986548
ENSG00000200795:RNU4-1	776.54	0.682377	5.65395e-07	1.07772e-05	681.678	0.15486	0.333685	0.558454
ENSG00000131389:SLC6A6	942.418	-0.598883	5.667e-07	1.07814e-05	1130.11	-0.249148	0.0243886	0.0775124
ENSG00000082293:COL19A1	8115.96	-0.409762	5.66407e-07	1.07814e-05	11852	0.450567	2.55578e-09	3.92765e-08
ENSG00000254290:RP11-150O12.3	241.175	1.02468	5.72962e-07	1.08901e-05	159.529	-0.22504	0.354977	0.580944
ENSG00000170004:CHD3	6816.2	-0.503964	5.9648e-07	1.12939e-05	8507.34	-0.0467712	0.623328	0.804822
ENSG00000168813:ZNF507	943.682	-0.720773	5.96046e-07	1.12939e-05	1227.28	-0.101272	0.477059	0.69533
ENSG00000049618:ARID1B	1017.3	-0.649562	6.03696e-07	1.14088e-05	1379.55	0.0762953	0.49131	0.706834
ENSG00000111775:COX6A1	3003.8	0.453558	6.04495e-07	1.1413e-05	2953.87	0.207189	0.0218783	0.0708916
ENSG00000163762:TM4SF18	781.941	0.662475	6.09883e-07	1.14929e-05	949.373	0.925216	7.4223e-14	2.09811e-12
ENSG00000176208:ATAD5	1447.91	-0.518602	6.09825e-07	1.14929e-05	1401.4	-0.945135	1.30508e-19	6.41117e-18
ENSG00000185404:SP140L	364.112	-0.847447	6.45872e-07	1.21368e-05	496.012	-0.0603127	0.6835	0.840974
ENSG00000141127:PRPSAP2	1385.33	-0.561767	6.45889e-07	1.21368e-05	1766.94	-0.0320304	0.758534	0.885874
ENSG00000115129:TP53I3	634.702	0.671403	6.59356e-07	1.23665e-05	554.893	0.133805	0.359732	0.585879
ENSG00000240720:LRRD1	5296.29	0.458976	6.69567e-07	1.25462e-05	4778.38	-0.0280757	0.758678	0.885874
ENSG00000074590:NUAK1	1085.94	-0.585017	6.76906e-07	1.26598e-05	2002.16	0.881124	1.59932e-16	5.99383e-15
ENSG00000154945:ANKRD40	1724.35	-0.512448	6.76585e-07	1.26598e-05	1731.52	-0.786452	3.21611e-15	1.06756e-13
ENSG00000167771:RCOR2	627.436	0.707617	6.82359e-07	1.27498e-05	483.18	-0.191218	0.20846	0.408896
ENSG00000125995:ROMO1	1790.85	0.486983	6.89177e-07	1.28651e-05	1700.8	0.148574	0.131486	0.294492
ENSG00000123415:SMUG1	872.154	0.614617	7.02288e-07	1.30975e-05	723.065	-0.090676	0.480591	0.698026
ENSG00000127334:DYRK2	1967.89	0.476835	7.03665e-07	1.31109e-05	1549.49	-0.43243	1.67582e-05	0.000130712
ENSG00000114867:EIF4G1	13093	-0.415393	7.15349e-07	1.33161e-05	13181.3	-0.668832	2.5266e-17	1.01924e-15
ENSG00000236144:AD000090.2	655.988	-0.670773	7.28904e-07	1.35557e-05	794.426	-0.282029	0.0254962	0.0802464
ENSG00000239264:TXNDC5	7652.8	-0.442693	7.36923e-07	1.36792e-05	8709.14	-0.275108	0.00124006	0.00612936
ENSG00000157502:MUM1L1	1209.49	0.643579	7.40729e-07	1.37172e-05	864.603	-0.528062	0.000186808	0.00115037
ENSG00000196465:MYL6B	3906.71	0.450341	7.40337e-07	1.37172e-05	4089.91	0.367845	1.44485e-05	0.000114153
ENSG00000007202:KIAA0100	7335.7	-0.412099	7.4104e-07	1.37172e-05	7448.8	-0.633471	1.31883e-14	4.12386e-13
ENSG00000236107:AC010127.3	449.523	0.794826	7.58898e-07	1.40347e-05	333.045	-0.195948	0.268491	0.484632
ENSG00000237732:AC010980.2	293.118	1.04555	7.63025e-07	1.40979e-05	112.399	-3.51739	1.07385e-20	5.73607e-19
ENSG00000135333:EPHA7	1917.07	-0.486237	7.68354e-07	1.41831e-05	2762.58	0.360961	5.06225e-05	0.000356336
ENSG00000148411:NACC2	632.869	0.690456	7.71542e-07	1.42287e-05	709.02	0.773555	3.31987e-09	5.032e-08
ENSG00000238258:RP11-342D11.2	176.008	1.18678	7.80836e-07	1.43868e-05	201.962	1.30718	5.74424e-09	8.39453e-08
ENSG00000144824:PHLDB2	6529.14	-0.383948	7.94484e-07	1.46247e-05	8196.07	0.070844	0.346549	0.571574
ENSG00000171862:PTEN	2411.45	0.475352	8.09369e-07	1.48849e-05	2107.05	-0.102826	0.298714	0.519296
ENSG00000204262:COL5A2	36183.6	-0.381729	8.17909e-07	1.5028e-05	56629.8	0.639518	1.38926e-18	6.2681e-17
ENSG00000168743:NPNT	238.126	1.00854	8.24126e-07	1.51283e-05	506.497	2.29926	4.15608e-47	1.19223e-44
ENSG00000269897:COMMD3-BMI1	1320.81	0.536778	8.26083e-07	1.51502e-05	1266.64	0.231056	0.0381781	0.112022
ENSG00000126947:ARMCX1	1832.2	0.482243	8.27091e-07	1.51547e-05	1862.24	0.325509	0.000950562	0.00486718
ENSG00000196683:TOMM7	2503.36	0.492923	8.40622e-07	1.53805e-05	2141.51	-0.146009	0.151049	0.325944
ENSG00000141141:DDX52	1986.97	-0.510607	8.40963e-07	1.53805e-05	1913.16	-0.956501	3.60653e-20	1.85401e-18
ENSG00000107611:CUBN	510.812	0.759288	8.69918e-07	1.58954e-05	828.345	1.60397	2.3498e-34	3.26945e-32
ENSG00000174405:LIG4	358.492	-0.861775	8.7887e-07	1.60442e-05	562.569	0.321912	0.0284514	0.0879732
ENSG00000142039:CCDC97	212.696	-1.10972	8.85367e-07	1.6148e-05	309.5	-0.0514513	0.781655	0.898158
ENSG00000270949:RP11-288H12.4	124.475	-1.66711	8.89589e-07	1.61968e-05	223.833	0.254572	0.223422	0.42853
ENSG00000198899:MT-ATP6	470.263	-0.794136	8.89674e-07	1.61968e-05	576.054	-0.346934	0.018157	0.0608798
ENSG00000105738:SIPA1L3	362.034	-0.945893	8.90942e-07	1.6205e-05	570.062	0.28008	0.0660745	0.174032
ENSG00000149657:LSM14B	1992.75	0.466292	8.97225e-07	1.63044e-05	2031.82	0.316235	0.000761477	0.00401217
ENSG00000168298:HIST1H1E	6491.28	-0.401276	9.04525e-07	1.6422e-05	6902	-0.458577	3.75243e-09	5.62888e-08
ENSG00000258644:SYNJ2BP-COX16	900.51	0.604975	9.12965e-07	1.65601e-05	784.837	0.0437744	0.730071	0.869232
ENSG00000063245:EPN1	614.283	-0.744219	9.14748e-07	1.65773e-05	827.641	-0.0155749	0.909779	0.959822
ENSG00000106153:CHCHD2	11646.2	0.413448	9.21351e-07	1.66666e-05	9720.76	-0.322586	0.000125735	0.000810057
ENSG00000143702:CEP170	3299.21	-0.436856	9.29213e-07	1.67935e-05	4166.81	0.0439574	0.594489	0.784058
ENSG00000172270:BSG	5601.91	0.391414	9.40005e-07	1.69731e-05	5519.05	0.145545	0.0732022	0.18851
ENSG00000187109:NAP1L1	12167.9	0.375469	9.475e-07	1.70929e-05	11816.8	0.0880472	0.231992	0.439151
ENSG00000143416:SELENBP1	426.996	0.783648	9.56437e-07	1.72228e-05	347.315	0.0654239	0.702354	0.851947
ENSG00000102362:SYTL4	135.107	1.31023	9.56219e-07	1.72228e-05	117.195	0.836209	0.00340867	0.0147548
ENSG00000204267:TAP2	1045.45	-0.576548	9.58059e-07	1.72364e-05	1426.89	0.14761	0.155531	0.332774
ENSG00000128564:VGF	555.131	0.741524	9.77697e-07	1.75738e-05	545.919	0.512576	0.00347407	0.0149761
ENSG00000001617:SEMA3F	209.909	1.07447	9.79938e-07	1.75932e-05	214.873	0.953671	1.74416e-05	0.000135679
ENSG00000105993:DNAJB6	3328.85	-0.437046	9.8055e-07	1.75932e-05	4129	-0.00794975	0.923375	0.966945
ENSG00000153179:RASSF3	1011.07	0.592486	9.86624e-07	1.76862e-05	1090.28	0.585728	6.40544e-07	6.50715e-06
ENSG00000118523:CTGF	503.561	-0.923224	9.88166e-07	1.76979e-05	755.115	0.164081	0.314357	0.537504
ENSG00000104859:CLASRP	596.506	-0.735037	9.89294e-07	1.77021e-05	713.45	-0.376671	0.00744516	0.0287847
ENSG00000109790:KLHL5	593.574	0.694331	9.94447e-07	1.77783e-05	598.501	0.529438	0.000320761	0.00186797
ENSG00000198518:HIST1H4E	7042.64	-0.434983	9.98201e-07	1.78294e-05	7807.07	-0.352369	9.57236e-05	0.000633144
ENSG00000259040:BLOC1S5-TXNDC5	7347.33	-0.444382	1.01475e-06	1.81086e-05	8374.89	-0.271616	0.00162952	0.0077669
ENSG00000163939:PBRM1	2974.52	-0.470034	1.05702e-06	1.88368e-05	3769.3	0.0256768	0.77108	0.892439
ENSG00000063244:U2AF2	4865.99	-0.419472	1.05745e-06	1.88368e-05	5377.39	-0.346934	1.84891e-05	0.000143061
ENSG00000197157:SND1	8910.95	0.37453	1.06013e-06	1.88676e-05	8271.46	-0.042379	0.575596	0.770376
ENSG00000135862:LAMC1	10835.4	0.364148	1.07378e-06	1.90764e-05	13571.6	0.721449	2.20699e-23	1.49947e-21
ENSG00000100504:PYGL	2375.7	-0.451687	1.07485e-06	1.90783e-05	3212.81	0.220683	0.0124567	0.0442845
ENSG00000110497:AMBRA1	1315.42	0.52528	1.1103e-06	1.96899e-05	1427.11	0.533207	4.87838e-07	5.0695e-06
ENSG00000151012:SLC7A11	874.953	-0.650955	1.12146e-06	1.98702e-05	1293.59	0.306848	0.00764942	0.0294518
ENSG00000137337:MDC1	987.989	-0.781214	1.12704e-06	1.99512e-05	1284.96	-0.146739	0.302052	0.52326
ENSG00000183531:Z98256.1	194.069	-1.12204	1.1498e-06	2.0336e-05	183.58	-1.84718	2.63733e-14	8.01058e-13
ENSG00000212443:SNORA53	192.208	1.08844	1.16165e-06	2.05272e-05	165.947	0.576141	0.0288249	0.0889475
ENSG00000202198:RN7SK	566729	0.341933	1.18544e-06	2.08919e-05	551779	0.0583816	0.39372	0.620222
ENSG00000166130:IKBIP	1833.17	0.546093	1.18466e-06	2.08919e-05	1784.86	0.280646	0.0124736	0.0443378
ENSG00000178921:PFAS	6904.38	-0.450344	1.21015e-06	2.12897e-05	7002.2	-0.680079	1.57092e-13	4.25927e-12
ENSG00000158966:CACHD1	1020.41	0.568608	1.22709e-06	2.15685e-05	821.273	-0.238189	0.0556754	0.15215
ENSG00000187608:ISG15	1452.48	0.51174	1.23244e-06	2.16434e-05	1487.32	0.375249	0.000430763	0.00243889
ENSG00000152778:IFIT5	1401.59	0.538834	1.253e-06	2.19851e-05	1149.01	-0.21789	0.0795427	0.201335
ENSG00000124831:LRRFIP1	2011.27	-0.579833	1.25426e-06	2.19877e-05	2585.47	-0.0228131	0.837456	0.924523
ENSG00000231074:HCG18	845.774	-0.604824	1.26138e-06	2.2093e-05	1096.55	-0.0210119	0.856167	0.934908
ENSG00000129657:SEC14L1	1377.48	-0.607221	1.27263e-06	2.22508e-05	1655.97	-0.247421	0.0207375	0.0677906
ENSG00000072682:P4HA2	875.063	0.583605	1.29107e-06	2.25535e-05	1115.74	0.961169	7.88537e-17	3.0436e-15
ENSG00000196531:NACA	13705.7	0.366818	1.30834e-06	2.2835e-05	12153.6	-0.18887	0.0127077	0.0450391
ENSG00000178038:ALS2CL	150.774	-1.32555	1.31388e-06	2.29116e-05	158.536	-1.48204	5.33115e-09	7.82036e-08
ENSG00000128285:MCHR1	810.746	0.621512	1.32097e-06	2.3015e-05	1389	1.59501	3.74972e-45	9.90096e-43
ENSG00000101000:PROCR	382.367	0.808759	1.35225e-06	2.35187e-05	261.686	-0.431433	0.0280191	0.0868531
ENSG00000185875:THNSL1	509.137	0.71202	1.36363e-06	2.36959e-05	429.24	0.0783018	0.618319	0.801907
ENSG00000101546:RBFA	1053.18	0.562425	1.38957e-06	2.41255e-05	826.974	-0.324093	0.0099018	0.03659
ENSG00000105186:ANKRD27	821.357	-0.620856	1.40857e-06	2.44341e-05	975.128	-0.302502	0.0109723	0.0399237
ENSG00000091527:CDV3	8734.57	-0.378203	1.42309e-06	2.46645e-05	9357.64	-0.409472	3.44283e-07	3.65954e-06
ENSG00000163703:CRELD1	906.51	0.583721	1.44236e-06	2.49767e-05	999.726	0.629816	4.22998e-08	5.36213e-07
ENSG00000115548:KDM3A	1001.24	0.582731	1.44927e-06	2.50577e-05	947.02	0.243851	0.0509837	0.141977
ENSG00000112029:FBXO5	1517.36	-0.567174	1.44956e-06	2.50577e-05	2003.27	0.0624493	0.562846	0.760277
ENSG00000021826:CPS1	1519.94	0.495554	1.46313e-06	2.52702e-05	1500.32	0.262704	0.011855	0.0425293
ENSG00000164879:CA3	1152.47	0.534245	1.46559e-06	2.52907e-05	677.575	-1.59716	1.42965e-31	1.6527e-29
ENSG00000136158:SPRY2	1984.41	0.478306	1.46753e-06	2.53022e-05	2816.56	1.09856	1.3222e-33	1.71635e-31
ENSG00000182180:MRPS16	4047.04	0.400328	1.47494e-06	2.54079e-05	3821.58	0.0361325	0.660936	0.82749
ENSG00000187720:THSD4	277.251	0.92647	1.48108e-06	2.54916e-05	317.275	1.04906	1.28485e-08	1.7718e-07
ENSG00000272414:FAM47E-STBD1	626.708	0.675156	1.495e-06	2.57089e-05	696.968	0.740178	7.1818e-08	8.696e-07
ENSG00000013364:MVP	961.296	0.572715	1.50947e-06	2.59352e-05	2986.91	2.61935	5.4163e-176	4.1951e-172
ENSG00000105197:TIMM50	1970.08	-0.461159	1.53424e-06	2.63379e-05	2412.74	-0.0663015	0.468822	0.68858
ENSG00000049449:RCN1	14436.9	0.356025	1.5392e-06	2.64004e-05	13983	0.0590578	0.414624	0.640913
ENSG00000108883:EFTUD2	4060.37	-0.432356	1.55269e-06	2.66087e-05	4008.42	-0.762295	5.45411e-18	2.34254e-16
ENSG00000176155:CCDC57	991.25	-0.609287	1.55728e-06	2.66643e-05	1156.25	-0.348447	0.00351269	0.0151122
ENSG00000178449:COX14	480.115	0.728604	1.5856e-06	2.71259e-05	458.223	0.428409	0.00661886	0.0260715
ENSG00000136205:TNS3	2521.14	-0.455707	1.60392e-06	2.73922e-05	4062.67	0.657027	3.24924e-14	9.74186e-13
ENSG00000111711:GOLT1B	1965.56	0.502622	1.64783e-06	2.80696e-05	1935.5	0.263455	0.0113941	0.0411531
ENSG00000053438:NNAT	458.526	0.740414	1.64658e-06	2.80696e-05	372.38	0.00741092	0.964756	0.98368
ENSG00000144278:GALNT13	346.506	-0.859252	1.6648e-06	2.82957e-05	381.508	-0.787079	4.91943e-06	4.25886e-05
ENSG00000189046:ALKBH2	844.997	0.604	1.66537e-06	2.82957e-05	619.472	-0.498944	0.000251327	0.00150666
ENSG00000142534:RPS11	19007	-0.345205	1.66523e-06	2.82957e-05	21798.7	-0.159491	0.0292498	0.0899957
ENSG00000186470:BTN3A2	392.312	0.797231	1.67769e-06	2.84805e-05	288.423	-0.220717	0.251056	0.463199
ENSG00000105856:HBP1	459.326	0.817585	1.68213e-06	2.85253e-05	445.362	0.56269	0.00132035	0.00647661
ENSG00000164951:PDP1	1486.88	0.503431	1.6832e-06	2.85253e-05	1581.02	0.461943	1.84757e-05	0.000143005
ENSG00000110422:HIPK3	4138.78	0.398751	1.70753e-06	2.8913e-05	5074.32	0.703522	1.70944e-17	6.99305e-16
ENSG00000164542:KIAA0895	520.853	-0.713081	1.71821e-06	2.90442e-05	698.786	-0.00292771	0.982067	0.991842
ENSG00000120833:SOCS2	657.875	0.644878	1.76004e-06	2.9726e-05	636.932	0.371584	0.00605396	0.0241328
ENSG00000151500:THYN1	1054.27	0.545195	1.76803e-06	2.98357e-05	913.536	-0.0432993	0.715611	0.85991
ENSG00000121057:AKAP1	1357.56	-0.539667	1.7769e-06	2.99599e-05	1522.84	-0.412246	9.11391e-05	0.000607141
ENSG00000156671:SAMD8	1851.6	0.467007	1.78006e-06	2.99878e-05	1790.38	0.176045	0.0706219	0.183395
ENSG00000183648:NDUFB1	1033.92	0.575509	1.78366e-06	3.00229e-05	1009.64	0.319357	0.00560763	0.0226096
ENSG00000146054:TRIM7	111.036	-1.52636	1.81852e-06	3.05837e-05	384.154	1.72263	1.27552e-22	8.07576e-21
ENSG00000100567:PSMA3	2369.58	0.453162	1.83957e-06	3.09117e-05	2142.58	-0.028841	0.75756	0.885382
ENSG00000272780:RP11-822E23.8	487.016	-0.73808	1.84831e-06	3.10322e-05	645.575	-0.0569024	0.680105	0.83942
ENSG00000210140:MT-TC	704.1	-0.855278	1.85258e-06	3.10776e-05	760.355	-0.863082	0.0118711	0.0425804
ENSG00000135597:REPS1	710.261	-0.639589	1.87572e-06	3.14393e-05	971.398	0.107206	0.358681	0.584904
ENSG00000065328:MCM10	3303.8	0.409347	1.88395e-06	3.15241e-05	2694.47	-0.40398	5.23372e-06	4.49963e-05
ENSG00000120053:GOT1	1192.87	0.536901	1.88365e-06	3.15241e-05	1483.47	0.863709	3.88761e-17	1.54679e-15
ENSG00000124789:NUP153	3528.43	-0.4181	1.88779e-06	3.15617e-05	4430.82	0.043114	0.600712	0.788487
ENSG00000169851:PCDH7	8240.91	0.374765	1.91098e-06	3.19226e-05	9300.26	0.481975	3.28154e-10	5.73738e-09
ENSG00000123200:ZC3H13	2364.48	-0.572406	1.92209e-06	3.20812e-05	2999.11	-0.0559843	0.617208	0.801045
ENSG00000151693:ASAP2	795.478	-0.610244	1.95564e-06	3.26138e-05	1324.86	0.63243	1.82444e-09	2.86437e-08
ENSG00000071246:VASH1	1222.16	0.572715	1.96696e-06	3.2775e-05	1176.03	0.278688	0.0247511	0.0784178
ENSG00000263731:RP11-498C9.15	465.559	-0.780166	1.97043e-06	3.28053e-05	519.475	-0.657483	7.56173e-06	6.29991e-05
ENSG00000135454:B4GALNT1	452.26	0.775095	1.98548e-06	3.30281e-05	382.378	0.167139	0.314159	0.537284
ENSG00000152268:SPON1	139.48	-1.33275	1.99339e-06	3.31282e-05	171.839	-0.755823	0.00507514	0.0207507
ENSG00000222328:RNU2-2P	16151.8	0.375584	1.99483e-06	3.31282e-05	14257.9	-0.192746	0.0215076	0.0698952
ENSG00000068650:ATP11A	427.879	-0.808717	2.06496e-06	3.42642e-05	684.637	0.405454	0.00445674	0.0185353
ENSG00000266172:RP11-1109M24.11	125.68	-1.41465	2.07199e-06	3.43522e-05	189.526	-0.121127	0.606781	0.792801
ENSG00000081842:PCDHA6	873.114	0.576068	2.07603e-06	3.43904e-05	916.944	0.503663	2.27897e-05	0.000173166
ENSG00000198719:DLL1	167.757	-1.18777	2.09656e-06	3.47015e-05	513.671	1.62127	1.1083e-24	8.44343e-23
ENSG00000111596:CNOT2	2515.68	0.476989	2.12187e-06	3.50912e-05	2118.44	-0.213888	0.0366892	0.108434
ENSG00000139636:LMBR1L	436.25	0.743115	2.12535e-06	3.51195e-05	377.925	0.191519	0.245934	0.456688
ENSG00000270823:hsa-mir-335	4290.59	0.413465	2.12761e-06	3.51276e-05	3457.49	-0.438942	1.66651e-06	1.57539e-05
ENSG00000117640:MTFR1L	909.592	0.565868	2.13107e-06	3.51556e-05	904.541	0.358098	0.00282942	0.0125419
ENSG00000111275:ALDH2	643.591	0.668458	2.13878e-06	3.52534e-05	635.441	0.446412	0.000999507	0.00508307
ENSG00000128283:CDC42EP1	443.991	-0.769198	2.21899e-06	3.64847e-05	561.498	-0.224343	0.123415	0.280786
ENSG00000026297:RNASET2	272.069	-0.916514	2.23675e-06	3.67463e-05	378.746	-0.0427397	0.800296	0.907135
ENSG00000249035:CTB-113P19.1	946.719	0.562451	2.28139e-06	3.74178e-05	1083.42	0.697142	7.41176e-10	1.23455e-08
ENSG00000107951:MTPAP	1414.11	0.494128	2.28082e-06	3.74178e-05	1229.5	-0.0948946	0.380356	0.606086
ENSG00000147650:LRP12	1563.01	0.489621	2.28734e-06	3.74844e-05	1179.36	-0.562569	4.00123e-07	4.22795e-06
ENSG00000117394:SLC2A1	1506.41	-0.487105	2.29247e-06	3.75375e-05	2681.5	0.864216	1.083e-21	6.37079e-20
ENSG00000183496:MEX3B	956.61	0.607438	2.30961e-06	3.7787e-05	597.97	-1.11905	4.71537e-14	1.37993e-12
ENSG00000130513:GDF15	385.553	0.781262	2.32344e-06	3.7982e-05	1205.96	2.77929	1.07719e-117	3.57566e-114
ENSG00000078668:VDAC3	4943.04	0.398976	2.35952e-06	3.85402e-05	4151.56	-0.320778	0.000237023	0.0014278
ENSG00000110002:VWA5A	358.038	0.817042	2.36488e-06	3.85959e-05	373.332	0.735557	1.33358e-05	0.000106011
ENSG00000110925:CSRNP2	1614.37	0.490386	2.41462e-06	3.93754e-05	1832.49	0.609491	5.82386e-09	8.50021e-08
ENSG00000229119:CTB-63M22.1	1046.47	0.545469	2.43692e-06	3.96414e-05	871.165	-0.163775	0.176071	0.363338
ENSG00000228340:RP5-1043L13.1	241.54	0.951275	2.43619e-06	3.96414e-05	243.146	0.790463	8.3911e-05	0.000564165
ENSG00000023516:AKAP11	2928.79	0.414596	2.44541e-06	3.97469e-05	3747.73	0.815879	1.51109e-22	9.46408e-21
ENSG00000256364:RP11-173P15.3	2008.16	0.452051	2.47033e-06	4.01192e-05	1974.66	0.206359	0.0315098	0.0956823
ENSG00000189120:SP6	153.733	-1.24903	2.53803e-06	4.1185e-05	191.581	-0.650558	0.00616423	0.0244925
ENSG00000130844:ZNF331	601.241	-0.660502	2.58431e-06	4.19017e-05	723.793	-0.291759	0.0238569	0.0760828
ENSG00000038382:TRIO	4608.88	-0.41421	2.6442e-06	4.27847e-05	5379.11	-0.169428	0.0489822	0.137508
ENSG00000160439:RDH13	413.346	-0.771367	2.64523e-06	4.27847e-05	631.418	0.309275	0.0225166	0.0725752
ENSG00000204410:MSH5	562.286	-0.691809	2.64844e-06	4.28017e-05	690.708	-0.25505	0.0561036	0.153115
ENSG00000166450:PRTG	1312.5	-0.50293	2.69739e-06	4.35574e-05	1286.5	-0.873369	5.1375e-16	1.83654e-14
ENSG00000119314:PTBP3	3280.95	-0.42311	2.76325e-06	4.45847e-05	4177.79	0.0781913	0.366134	0.592156
ENSG00000106034:CPED1	364.096	-0.807346	2.76687e-06	4.46068e-05	717.672	0.89902	4.78553e-10	8.18528e-09
ENSG00000029363:BCLAF1	7650.14	-0.374724	2.77797e-06	4.47494e-05	8897.08	-0.14436	0.0632781	0.168152
ENSG00000102181:CD99L2	854.418	0.568778	2.79983e-06	4.5065e-05	1145.54	1.05627	1.09488e-20	5.83503e-19
ENSG00000184752:NDUFA12	1221.82	0.544186	2.81722e-06	4.53082e-05	1158.31	0.20814	0.0811388	0.204471
ENSG00000137936:BCAR3	1915.98	0.481538	2.94558e-06	4.72959e-05	2083.14	0.496005	2.55722e-07	2.80413e-06
ENSG00000005156:LIG3	1546.62	-0.476606	3.09451e-06	4.96471e-05	1488.49	-0.917957	9.08324e-19	4.18766e-17
ENSG00000148429:USP6NL	1233.27	0.507598	3.10535e-06	4.97808e-05	1144.91	0.109056	0.327402	0.551829
ENSG00000112773:FAM46A	1349.29	0.496945	3.16574e-06	5.0708e-05	1518.03	0.594606	7.58849e-08	9.12189e-07
ENSG00000119771:KLHL29	375.852	-0.791947	3.19786e-06	5.11813e-05	442.577	-0.475073	0.00324706	0.0141369
ENSG00000135723:FHOD1	1446.44	-0.58447	3.3011e-06	5.27486e-05	1908.89	0.0493169	0.66	0.826993
ENSG00000071082:RPL31	10110.1	0.365262	3.32939e-06	5.31152e-05	8272.73	-0.451818	7.62492e-09	1.09164e-07
ENSG00000135541:AHI1	710.71	-0.633537	3.32908e-06	5.31152e-05	1072.84	0.375773	0.000884544	0.00456479
ENSG00000205056:RP11-693J15.5	847.09	0.5975	3.35829e-06	5.34903e-05	1031.22	0.87049	4.42838e-13	1.13199e-11
ENSG00000139180:NDUFA9	2690.62	0.449603	3.37794e-06	5.37602e-05	2857.77	0.40452	2.34954e-05	0.000178121
ENSG00000236671:PRKG1-AS1	331.338	0.857806	3.38748e-06	5.38687e-05	315.293	0.561298	0.00236696	0.0107735
ENSG00000070961:ATP2B1	13059.2	0.358955	3.39662e-06	5.3971e-05	13657.3	0.271555	0.000297594	0.00175149
ENSG00000253974:NRG1-IT1	1354.62	0.578507	3.44034e-06	5.46219e-05	960.224	-0.659328	5.73992e-07	5.87805e-06
ENSG00000070087:PFN2	3274.11	0.419114	3.48381e-06	5.52679e-05	3241.21	0.188472	0.02797	0.0867243
ENSG00000113658:SMAD5	3513.14	0.408664	3.51981e-06	5.57945e-05	2985.54	-0.270537	0.00253726	0.0114211
ENSG00000075826:SEC31B	1403.94	0.488213	3.5334e-06	5.59206e-05	1287.32	0.052462	0.622568	0.804515
ENSG00000152348:ATG10	7335.94	0.362253	3.54706e-06	5.60921e-05	8120.7	0.421366	3.38821e-08	4.38843e-07
ENSG00000266795:RP11-744K17.9	175.778	-1.18565	3.60469e-06	5.69581e-05	244.398	-0.230524	0.282185	0.500294
ENSG00000170584:NUDCD2	1645.03	0.479175	3.66454e-06	5.78369e-05	1531.68	0.0853416	0.412441	0.638729
ENSG00000163932:PRKCD	113.503	-1.77723	3.74444e-06	5.90255e-05	215.309	0.341373	0.609527	0.795138
ENSG00000067606:PRKCZ	214.867	1.00569	3.7953e-06	5.97324e-05	116.955	-0.955714	0.000706179	0.00376175
ENSG00000107020:PLGRKT	172.919	-1.12035	3.85623e-06	6.05952e-05	235.679	-0.250054	0.225652	0.431473
ENSG00000242498:C15orf38	487.919	0.700705	3.86079e-06	6.0619e-05	534.067	0.729731	4.91507e-07	5.10078e-06
ENSG00000240666:MME-AS1	276.355	-0.896065	3.87663e-06	6.08196e-05	315.607	-0.680047	0.000201002	0.00123102
ENSG00000108270:AATF	1971.29	-0.508014	3.89801e-06	6.11068e-05	1909.39	-0.926836	7.59889e-19	3.53136e-17
ENSG00000129197:RPAIN	2279.75	-0.437308	4.00846e-06	6.26897e-05	2607.53	-0.254234	0.00456229	0.0188999
ENSG00000215146:RP11-313J2.1	1005.24	0.604565	4.08006e-06	6.37092e-05	883.5	0.0673089	0.612988	0.797726
ENSG00000181929:PRKAG1	781.147	0.578898	4.07867e-06	6.37092e-05	701.605	0.0974863	0.45757	0.678936
ENSG00000181690:PLAG1	538.372	0.68642	4.10709e-06	6.40809e-05	414.005	-0.222254	0.175855	0.36328
ENSG00000175048:ZDHHC14	328.375	-0.837082	4.15128e-06	6.47195e-05	582.288	0.641885	4.85136e-06	4.2062e-05
ENSG00000121316:PLBD1	1570.3	0.472718	4.1889e-06	6.52037e-05	1739.78	0.532835	5.60192e-07	5.74939e-06
ENSG00000130204:TOMM40	3236.73	-0.404024	4.18704e-06	6.52037e-05	3674.43	-0.245964	0.00313563	0.0137057
ENSG00000166033:HTRA1	332.175	0.839022	4.2735e-06	6.64685e-05	336.514	0.69255	0.000301559	0.00177124
ENSG00000185885:IFITM1	386.237	0.767427	4.30989e-06	6.6982e-05	295.547	-0.130662	0.483165	0.699752
ENSG00000148773:MKI67	2057.01	-0.50382	4.31427e-06	6.69978e-05	3042.76	0.413783	8.35298e-05	0.000562416
ENSG00000265784:RP1-56K13.3	631.759	-0.662854	4.36323e-06	6.76523e-05	674.731	-0.707744	1.85378e-07	2.07688e-06
ENSG00000048342:CC2D2A	409.542	0.751281	4.38252e-06	6.78982e-05	278.605	-0.538551	0.0045902	0.0190053
ENSG00000119711:ALDH6A1	368.458	0.787802	4.42085e-06	6.84387e-05	361.738	0.56419	0.0010826	0.00544722
ENSG00000165417:GTF2A1	1293.91	0.498393	4.44092e-06	6.86959e-05	1285.41	0.282404	0.00930308	0.0347311
ENSG00000123352:SPATS2	764.086	0.584189	4.52151e-06	6.98338e-05	799.994	0.505805	4.57161e-05	0.000324949
ENSG00000130881:LRP3	663.406	-0.612428	4.61299e-06	7.11914e-05	904.048	0.116696	0.324723	0.548946
ENSG00000213390:ARHGAP19	1346.31	0.485997	4.64078e-06	7.15645e-05	1320.21	0.235352	0.0251116	0.0792144
ENSG00000107863:ARHGAP21	1941.35	0.443047	4.65334e-06	7.17025e-05	2113.87	0.460699	8.00733e-07	7.9922e-06
ENSG00000244687:UBE2V1	990.829	-0.601293	4.66101e-06	7.17652e-05	1235.82	-0.130082	0.289108	0.508418
ENSG00000153879:CEBPG	923.309	-0.570501	4.67312e-06	7.18958e-05	1240.81	0.110441	0.328919	0.553622
ENSG00000267216:AC010642.1	1536.67	-0.466404	4.68362e-06	7.20016e-05	1745.67	-0.302091	0.00208889	0.00968232
ENSG00000164253:WDR41	1300.98	0.51436	4.71752e-06	7.23547e-05	1585.13	0.796336	2.82766e-13	7.41573e-12
ENSG00000108021:FAM208B	4569.73	0.372743	4.71734e-06	7.23547e-05	3882.26	-0.316869	0.00013413	0.000855987
ENSG00000236609:ZNF853	176.073	-1.102	4.76506e-06	7.30275e-05	260.72	0.0097787	0.961092	0.982531
ENSG00000156587:UBE2L6	367.86	0.767154	4.82454e-06	7.38251e-05	217.242	-1.07393	5.07076e-07	5.24596e-06
ENSG00000122952:ZWINT	5105.48	0.393238	4.85735e-06	7.42699e-05	4498.3	-0.177141	0.0340616	0.101992
ENSG00000130816:DNMT1	6353.32	-0.454101	4.92842e-06	7.52408e-05	6564.52	-0.614705	5.87991e-11	1.14619e-09
ENSG00000164587:RPS14	21981.5	0.350438	5.0785e-06	7.7413e-05	18752.2	-0.331874	1.59529e-05	0.00012523
ENSG00000106025:TSPAN12	2146.19	-0.438845	5.07787e-06	7.7413e-05	2141.89	-0.729004	1.29725e-14	4.06237e-13
ENSG00000142173:COL6A2	2906.53	0.421897	5.1006e-06	7.75713e-05	3311.19	0.55079	5.59928e-10	9.50364e-09
ENSG00000095564:BTAF1	3016.92	0.451107	5.10588e-06	7.75922e-05	2827.85	0.072248	0.462173	0.682811
ENSG00000148634:HERC4	1834.69	0.457304	5.14588e-06	7.80806e-05	1792.77	0.194282	0.0551447	0.151102
ENSG00000134508:CABLES1	400.335	-0.752433	5.17273e-06	7.84281e-05	924.058	1.26525	1.73346e-24	1.29931e-22
ENSG00000144283:PKP4	1903.69	-0.44004	5.20859e-06	7.89116e-05	1899.46	-0.730118	2.19692e-14	6.73452e-13
ENSG00000142230:SAE1	5742.94	-0.360074	5.35134e-06	8.10125e-05	7025.76	0.0181971	0.813213	0.913857
ENSG00000110921:MVK	533.427	0.680048	5.36435e-06	8.11475e-05	529.441	0.474291	0.00105743	0.00533561
ENSG00000269994:RP11-276H19.2	552.622	0.67667	5.44637e-06	8.23255e-05	571.512	0.570881	9.13553e-05	0.000608232
ENSG00000126226:PCID2	1016.35	-0.523537	5.459e-06	8.24538e-05	1440.69	0.290464	0.00601083	0.0239938
ENSG00000178307:TMEM11	476.221	-0.703817	5.48162e-06	8.27325e-05	638.335	0.00365454	0.979187	0.990612
ENSG00000166801:FAM111A	127.865	-1.26051	5.49327e-06	8.28454e-05	267.374	0.79839	3.65403e-05	0.000265494
ENSG00000049656:CLPTM1L	5571.63	-0.36394	5.58147e-06	8.41117e-05	6471.79	-0.138189	0.075297	0.192645
ENSG00000144559:TAMM41	287.095	-0.870683	5.77462e-06	8.68247e-05	370.39	-0.243088	0.150956	0.325861
ENSG00000166387:PPFIBP2	298.652	0.848497	5.86978e-06	8.81888e-05	212.139	-0.254268	0.231066	0.437968
ENSG00000166797:FAM96A	1351.07	0.511001	5.99571e-06	9.00127e-05	1647.28	0.793638	8.15542e-14	2.28861e-12
ENSG00000133606:MKRN1	963.686	0.537716	6.01305e-06	9.02048e-05	972.522	0.364752	0.00194899	0.00911387
ENSG00000148444:COMMD3	690.816	0.610209	6.13764e-06	9.1935e-05	692.595	0.425287	0.00184137	0.00867167
ENSG00000161956:SENP3	3991.01	-0.38002	6.16339e-06	9.22512e-05	4434.98	-0.291147	0.000677515	0.00362903
ENSG00000111653:ING4	681.269	0.618087	6.19497e-06	9.2654e-05	612.775	0.147305	0.285055	0.503731
ENSG00000007944:MYLIP	292.316	0.852989	6.30372e-06	9.42096e-05	273.319	0.513045	0.00726894	0.0282113
ENSG00000215769:hsa-mir-6080	275.758	-0.886903	6.36e-06	9.49792e-05	344.802	-0.358937	0.0373253	0.109951
ENSG00000167371:PRRT2	268.187	0.889313	6.36998e-06	9.50568e-05	202.625	-0.0124855	0.957153	0.981022
ENSG00000164808:SPIDR	2912.92	0.404936	6.39104e-06	9.52279e-05	2159.65	-0.753134	5.49868e-15	1.77977e-13
ENSG00000148484:RSU1	1315.96	0.491756	6.38848e-06	9.52279e-05	1325.91	0.313307	0.00399771	0.0168341
ENSG00000108474:PIGL	478.232	-0.686613	6.40176e-06	9.53162e-05	513.721	-0.709231	2.19461e-06	2.03569e-05
ENSG00000137502:RAB30	718.02	-0.586579	6.41043e-06	9.53738e-05	980.033	0.142706	0.254851	0.467822
ENSG00000089737:DDX24	5094.88	0.361965	6.47571e-06	9.62729e-05	4818.75	-0.00215899	0.978468	0.990316
ENSG00000212907:MT-ND4L	304.296	-0.828771	6.63516e-06	9.85696e-05	356.943	-0.525701	0.00200979	0.00936048
ENSG00000084234:APLP2	8551.25	0.363182	6.64713e-06	9.86736e-05	6969.33	-0.468139	6.32644e-09	9.18183e-08
ENSG00000108599:AKAP10	629.094	-0.626262	6.66727e-06	9.88987e-05	863.093	0.124463	0.30982	0.532103
ENSG00000154188:ANGPT1	120.299	-1.40201	6.73861e-06	9.98078e-05	100.097	-4.11713	7.64464e-22	4.57812e-20
ENSG00000126254:RBM42	1318.53	-0.484103	6.75279e-06	9.99433e-05	1653.67	-0.0152658	0.881705	0.948655
ENSG00000086666:ZFAND6	2396.93	0.510777	6.84128e-06	0.000101178	2505.78	0.42606	0.00011423	0.000743069
ENSG00000112312:GMNN	1584.67	-0.454242	6.95908e-06	0.000102843	1948.25	-0.0491568	0.603687	0.790203
ENSG00000070495:JMJD6	1229.59	-0.505719	7.13665e-06	0.000105389	1363.77	-0.41767	6.58595e-05	0.000452755
ENSG00000197429:IPP	482.013	0.683445	7.22358e-06	0.000106593	533.206	0.73624	4.76802e-07	4.96814e-06
ENSG00000117410:ATP6V0B	3045.16	0.420691	7.26174e-06	0.000107077	3402.05	0.501347	1.57514e-08	2.1504e-07
ENSG00000164038:SLC9B2	869.648	0.55396	7.28145e-06	0.000107288	949.322	0.575937	1.12277e-06	1.09157e-05
ENSG00000185686:PRAME	6883.75	0.351565	7.28863e-06	0.000107314	6689.93	0.0639127	0.418113	0.643779
ENSG00000166228:PCBD1	677.296	0.621896	7.32288e-06	0.000107739	692.423	0.486415	0.000252962	0.00151529
ENSG00000125266:EFNB2	123.464	-1.26536	7.35116e-06	0.000108075	152.871	-0.682637	0.00630591	0.0249999
ENSG00000134905:CARS2	599.646	-0.623031	7.39721e-06	0.000108671	695.179	-0.380795	0.00352181	0.0151402
ENSG00000075426:FOSL2	1810.35	-0.512334	7.49736e-06	0.000110061	2453.46	0.179107	0.0897618	0.220967
ENSG00000050165:DKK3	484.021	0.674467	7.51681e-06	0.000110265	716.208	1.35278	4.89938e-23	3.25263e-21
ENSG00000130935:NOL11	3289.3	-0.406807	7.60278e-06	0.000111444	3393.53	-0.570235	3.63272e-10	6.30867e-09
ENSG00000012061:ERCC1	1630.43	-0.459166	7.68413e-06	0.000112553	1965.19	-0.112658	0.239734	0.449182
ENSG00000164465:DCBLD1	2172.17	0.423648	7.76679e-06	0.00011368	2417.85	0.495595	1.72081e-07	1.94007e-06
ENSG00000197565:COL4A6	163.408	1.07925	7.79485e-06	0.000113997	139.526	0.545336	0.0337657	0.101275
ENSG00000174446:SNAPC5	2465.05	0.427636	7.79991e-06	0.000113997	2696.63	0.456861	2.53253e-07	2.77836e-06
ENSG00000227057:WDR46	2468.34	-0.411299	7.82688e-06	0.000114307	2720	-0.349151	8.51803e-05	0.000571212
ENSG00000049769:PPP1R3F	232.655	0.922976	7.85751e-06	0.00011467	195.141	0.320231	0.160328	0.340373
ENSG00000133316:WDR74	17441.5	0.351284	7.89838e-06	0.000115182	15477.7	-0.205759	0.0115203	0.0415466
ENSG00000170312:CDK1	4824.14	0.476417	7.91999e-06	0.000115412	4757.36	0.239084	0.0219013	0.0709234
ENSG00000152894:PTPRK	1051.37	-0.523101	7.95122e-06	0.000115782	1872.75	0.842399	6.45938e-17	2.51829e-15
ENSG00000105063:PPP6R1	1166.39	-0.619112	7.97006e-06	0.000115972	1701.94	0.296565	0.0185457	0.0619326
ENSG00000101199:ARFGAP1	4958.48	0.363024	8.05667e-06	0.00011706	5490.34	0.422633	2.41255e-07	2.65426e-06
ENSG00000198105:ZNF248	572.156	0.62916	8.06415e-06	0.000117084	527.857	0.230163	0.109447	0.256363
ENSG00000109472:CPE	169.459	1.09389	8.10807e-06	0.000117635	117.689	0.0188716	0.947146	0.977259
ENSG00000131171:SH3BGRL	894.042	0.563248	8.14356e-06	0.000118064	891.775	0.361528	0.00368226	0.0157224
ENSG00000110911:SLC11A2	1462.71	0.462301	8.21102e-06	0.000118955	1206.93	-0.296706	0.00636763	0.0252187
ENSG00000071537:SEL1L	4072.18	0.404435	8.29502e-06	0.000120084	3619.26	-0.136859	0.135641	0.300768
ENSG00000101150:TPD52L2	5890.89	0.368371	8.39675e-06	0.000121469	6198.27	0.297636	0.000139475	0.000885958
ENSG00000141030:COPS3	3595.03	-0.412044	8.45278e-06	0.00012219	4295.08	-0.0972716	0.26953	0.485462
ENSG00000099204:ABLIM1	135.004	1.2694	8.52838e-06	0.000123193	225.775	2.09883	4.71555e-21	2.61505e-19
ENSG00000106538:RARRES2	226.5	-0.949693	8.57133e-06	0.000123724	277.767	-0.475529	0.0188491	0.0628107
ENSG00000168280:KIF5C	521.246	0.647438	8.74958e-06	0.000126205	330.525	-0.983074	4.85162e-08	6.07394e-07
ENSG00000268059:AL441883.1	1421.42	-0.47118	8.78631e-06	0.000126551	1748.25	-0.0618357	0.525223	0.732717
ENSG00000178184:PARD6G	231.159	0.942166	8.78257e-06	0.000126551	235.928	0.814805	6.64882e-05	0.000456537
ENSG00000210144:MT-TY	395.071	-0.918322	8.93489e-06	0.000128598	403.132	-1.17655	0.00410708	0.0172478
ENSG00000113742:CPEB4	951.4	0.531936	8.97595e-06	0.000129095	1079.12	0.647409	7.50088e-09	1.07587e-07
ENSG00000105810:CDK6	27244.8	-0.32146	9.23605e-06	0.000132644	30269.2	-0.235392	0.000690016	0.00368919
ENSG00000092964:DPYSL2	7170.52	0.367553	9.32383e-06	0.000133808	5053.75	-1.0213	6.60084e-38	1.06512e-35
ENSG00000196230:TUBB	30606.9	-0.32997	9.40769e-06	0.000134914	35066.8	-0.148339	0.0401061	0.116649
ENSG00000233893:EZR-AS1	204.552	-0.984487	9.44539e-06	0.000135259	361.664	0.546282	0.00161059	0.00768767
ENSG00000088899:LZTS3	303.041	-0.828373	9.47241e-06	0.000135548	464.297	0.280288	0.072057	0.186097
ENSG00000188070:C11orf95	1201.01	0.536961	9.483e-06	0.000135602	1353.5	0.636986	1.81612e-08	2.4563e-07
ENSG00000225921:NOL7	1932.23	-0.431836	9.58946e-06	0.000137026	2387.89	-0.0140309	0.87646	0.945165
ENSG00000148481:FAM188A	653.901	0.61392	9.72031e-06	0.000138796	597.714	0.187754	0.195568	0.391371
ENSG00000179094:PER1	572.678	-0.759288	9.80338e-06	0.000139881	744.811	-0.130497	0.40901	0.635235
ENSG00000107833:NPM3	1841.66	0.431364	9.84238e-06	0.000140337	1525.34	-0.324199	0.00141311	0.00688078
ENSG00000181904:C5orf24	2046.15	0.436826	9.91082e-06	0.000141211	1969.52	0.130897	0.179935	0.368929
ENSG00000070882:OSBPL3	1772.92	0.471423	9.95138e-06	0.000141688	2137.22	0.731699	1.75623e-12	4.15136e-11
ENSG00000196374:HIST1H2BM	252.766	-0.960349	1.00187e-05	0.000142544	269.533	-1.01468	2.09536e-07	2.33291e-06
ENSG00000143162:CREG1	536.794	0.640643	1.00779e-05	0.000143284	512.529	0.33291	0.0229621	0.0737455
ENSG00000196924:FLNA	25724.1	-0.401302	1.00912e-05	0.000143371	32905.6	0.109025	0.222149	0.427095
ENSG00000120963:ZNF706	1034.27	0.510715	1.01271e-05	0.000143675	683.274	-1.05767	5.74371e-14	1.65608e-12
ENSG00000111530:CAND1	8450.99	0.351551	1.01537e-05	0.000143949	8175.49	0.0506899	0.517887	0.726536
ENSG00000107745:MICU1	1176.89	0.502116	1.02242e-05	0.000144845	1255.43	0.46872	5.33997e-05	0.000374184
ENSG00000170153:RNF150	178.926	1.06066	1.02544e-05	0.000145169	112.655	-0.328129	0.263046	0.477921
ENSG00000166741:NNMT	1257.88	-0.481642	1.0285e-05	0.000145459	1685.83	0.172565	0.109399	0.256289
ENSG00000171552:BCL2L1	1291.07	-0.490923	1.03379e-05	0.000146039	2699.57	1.20776	8.73103e-39	1.57267e-36
ENSG00000206527:PTPLB	1727.17	-0.439219	1.03853e-05	0.000146605	1962.86	-0.275814	0.00387453	0.0163897
ENSG00000166579:NDEL1	1429.28	-0.463488	1.03937e-05	0.000146619	1770.92	-0.0333597	0.733287	0.870874
ENSG00000180771:SRSF8	710.543	0.58735	1.04302e-05	0.000147029	671.317	0.244082	0.0685385	0.179141
ENSG00000246763:RGMB-AS1	341.126	-0.801638	1.0473e-05	0.000147528	424.194	-0.304783	0.0649115	0.17161
ENSG00000140396:NCOA2	1759.42	0.451308	1.05394e-05	0.000148358	1372.96	-0.497936	4.24613e-06	3.71612e-05
ENSG00000184584:TMEM173	588.589	0.643472	1.05708e-05	0.000148695	596.566	0.489692	0.000829611	0.00432022
ENSG00000105137:SYDE1	1183.31	-0.527204	1.05935e-05	0.000148908	1383.25	-0.266832	0.0188755	0.0628803
ENSG00000135736:CCDC102A	597.195	0.661071	1.06074e-05	0.000148998	425.004	-0.51331	0.00128521	0.00632964
ENSG00000185989:RASA3	920.63	-0.555039	1.0775e-05	0.00015114	1199.2	0.0373927	0.747024	0.878896
ENSG00000077147:TM9SF3	6869.4	0.347252	1.08174e-05	0.000151627	6734.19	0.0835196	0.28567	0.504394
ENSG00000070018:LRP6	2233.37	0.411366	1.08353e-05	0.000151771	2612.28	0.604071	1.4845e-11	3.11879e-10
ENSG00000167766:ZNF83	837.283	-0.557236	1.08465e-05	0.000151821	1156.35	0.193982	0.0975398	0.235153
ENSG00000213625:LEPROT	945.654	0.521149	1.0866e-05	0.000151911	969.392	0.3869	0.000844596	0.00438941
ENSG00000138297:TIMM23	1964.51	0.419613	1.08683e-05	0.000151911	1793.13	-0.0396233	0.681661	0.840136
ENSG00000132970:WASF3	788.114	0.583078	1.09294e-05	0.000152551	715.016	0.133081	0.302205	0.523486
ENSG00000086598:TMED2	7073.7	0.356927	1.10406e-05	0.000153995	6735.48	0.0114799	0.88673	0.950723
ENSG00000155508:CNOT8	1524.99	0.495015	1.11474e-05	0.000155291	1313.57	-0.121065	0.294808	0.515197
ENSG00000186575:NF2	2063.36	-0.448442	1.11492e-05	0.000155291	2811.99	0.243859	0.00878664	0.0330461
ENSG00000196352:CD55	191.404	0.982236	1.11672e-05	0.000155433	179.715	0.660222	0.00506583	0.0207199
ENSG00000233821:ENOX1-AS1	142.176	-1.18197	1.11882e-05	0.000155617	224.065	0.133984	0.51956	0.727917
ENSG00000179134:SAMD4B	574.877	-0.647502	1.14059e-05	0.000158533	781.721	0.086192	0.488431	0.703999
ENSG00000156113:KCNMA1	587.595	0.697442	1.1452e-05	0.000159063	534.5	0.271322	0.0895407	0.220692
ENSG00000118705:RPN2	10909.6	0.363432	1.15808e-05	0.000160739	10608.5	0.0783295	0.33407	0.558857
ENSG00000167874:TMEM88	926.198	-0.522972	1.1867e-05	0.000164596	1181.51	0.00110373	0.992	0.996553
ENSG00000167461:RAB8A	1644.03	-0.47307	1.18872e-05	0.000164762	1900.88	-0.250937	0.0129746	0.0458034
ENSG00000115758:ODC1	8463.04	-0.340609	1.1966e-05	0.000165739	8997.2	-0.397201	2.39719e-07	2.64236e-06
ENSG00000125247:TMTC4	556.912	-0.665252	1.21071e-05	0.000167576	680.364	-0.245773	0.0704582	0.183068
ENSG00000272921:RP11-500M8.7	1326.47	0.477968	1.21917e-05	0.00016863	1396.41	0.410856	0.000122441	0.000791608
ENSG00000164318:EGFLAM	360.364	0.741805	1.22287e-05	0.000169024	396.988	0.784631	1.42328e-06	1.35984e-05
ENSG00000169718:DUS1L	1477.57	-0.460682	1.23083e-05	0.000169887	1563.36	-0.536625	1.71275e-07	1.93191e-06
ENSG00000072778:ACADVL	4777.5	-0.375404	1.23755e-05	0.000170696	6674.04	0.364385	4.06808e-06	3.57105e-05
ENSG00000134900:TPP2	1617.3	-0.448835	1.23913e-05	0.000170796	1986.35	-0.0473741	0.631728	0.809032
ENSG00000204256:BRD2	3387.74	-0.412142	1.24222e-05	0.000170985	4071.2	-0.0795355	0.381636	0.607668
ENSG00000206341:HLA-H	201.957	1.00796	1.25444e-05	0.000172307	191.209	0.709906	0.00266009	0.0118957
ENSG00000146592:CREB5	845.471	-0.535607	1.25433e-05	0.000172307	1080.61	-0.00491837	0.965374	0.983878
ENSG00000141867:BRD4	657.723	-0.61626	1.2539e-05	0.000172307	765.249	-0.362689	0.00666094	0.0262106
ENSG00000215712:TMEM242	542.01	-0.634289	1.26358e-05	0.000173444	915.313	0.649776	2.31163e-07	2.55533e-06
ENSG00000029534:ANK1	1297.42	-0.507668	1.27222e-05	0.000174509	1614.09	-0.0604415	0.565299	0.76223
ENSG00000087842:PIR	342.685	0.784261	1.29025e-05	0.000176737	209.058	-0.90224	3.68066e-05	0.000267262
ENSG00000179242:CDH4	1003.53	-0.579961	1.29875e-05	0.000177779	1415.5	0.235022	0.0525845	0.145528
ENSG00000153721:CNKSR3	982.894	-0.529118	1.30217e-05	0.000178124	1349.95	0.201424	0.0682045	0.178368
ENSG00000053524:MCF2L2	162.469	-1.06657	1.32272e-05	0.000180812	212.903	-0.338461	0.115133	0.266564
ENSG00000120253:NUP43	2489.35	-0.421005	1.32687e-05	0.000181254	2962.97	-0.116021	0.211585	0.413084
ENSG00000132688:NES	44258.2	-0.349144	1.32842e-05	0.000181341	64297.5	0.48335	1.48652e-09	2.36164e-08
ENSG00000182054:IDH2	2379.42	0.408066	1.33512e-05	0.00018213	2851.55	0.65934	1.30746e-11	2.76434e-10
ENSG00000105518:TMEM205	939.027	0.515036	1.34644e-05	0.000183548	909.731	0.233992	0.0505523	0.141165
ENSG00000181625:SLX1B	410.277	-0.917109	1.36e-05	0.000185269	605.279	0.123555	0.410912	0.637209
ENSG00000108848:LUC7L3	3617.89	-0.368382	1.36399e-05	0.000185686	3387.3	-0.898591	2.51624e-26	2.06598e-24
ENSG00000123080:CDKN2C	547.752	0.635224	1.37134e-05	0.000186559	1017.7	1.76014	1.11013e-48	3.73841e-46
ENSG00000166562:SEC11C	667.041	0.586811	1.37575e-05	0.000187031	664.857	0.385276	0.00426064	0.0178282
ENSG00000169991:IFFO2	561.417	-0.695857	1.37735e-05	0.00018712	675.453	-0.320253	0.0281031	0.0870551
ENSG00000197043:ANXA6	15210.8	0.323448	1.39324e-05	0.00018902	14904.3	0.0562512	0.459226	0.680391
ENSG00000171222:SCAND1	1370.11	0.461154	1.39243e-05	0.00018902	1441.42	0.392523	0.000225311	0.00136509
ENSG00000111328:CDK2AP1	1073.97	0.504142	1.39433e-05	0.000189039	887.197	-0.237288	0.0480069	0.135408
ENSG00000239704:CDRT4	707.076	-0.570745	1.40472e-05	0.000190187	852.469	-0.206798	0.0972556	0.23469
ENSG00000179361:ARID3B	303.352	-0.843718	1.40789e-05	0.000190487	468.682	0.293997	0.0634314	0.168445
ENSG00000215039:CD27-AS1	569.723	0.613468	1.42638e-05	0.000192858	568.775	0.415558	0.00368661	0.0157352
ENSG00000085231:TAF9	1857.48	0.465016	1.43878e-05	0.000194402	1727.4	0.0668507	0.531644	0.736937
ENSG00000168785:TSPAN5	728.143	0.572587	1.46068e-05	0.000197227	932.22	0.959245	3.73008e-15	1.23289e-13
ENSG00000148082:SHC3	491.623	0.652976	1.48656e-05	0.000200585	481.904	0.414868	0.00628587	0.0249289
ENSG00000171467:ZNF318	553.749	-0.630148	1.49297e-05	0.000201313	804.873	0.277222	0.035087	0.104397
ENSG00000142949:PTPRF	4810.56	-0.971895	1.50992e-05	0.000203461	6500.42	-0.173504	0.432039	0.656391
ENSG00000137642:SORL1	261.197	0.924424	1.51736e-05	0.000204189	210.206	0.212893	0.324225	0.548383
ENSG00000167447:SMG8	884.302	-0.531339	1.51738e-05	0.000204189	954.374	-0.53842	5.87747e-06	5.00987e-05
ENSG00000165630:PRPF18	817.392	0.573317	1.56523e-05	0.000210485	704.429	-0.0250605	0.858474	0.935996
ENSG00000171517:LPAR3	172.793	-1.0306	1.57069e-05	0.000211076	131.394	-4.4422	5.58574e-28	5.10985e-26
ENSG00000135406:PRPH	172.77	1.03538	1.58253e-05	0.000212524	300.286	1.9665	2.26623e-22	1.40048e-20
ENSG00000213719:CLIC1	10413.9	-0.325875	1.5886e-05	0.000213194	13539.3	0.215683	0.0037814	0.016063
ENSG00000198961:PJA2	3260.12	0.384429	1.59475e-05	0.000213875	3377.93	0.274169	0.0013032	0.006406
ENSG00000132326:PER2	636.463	-0.651287	1.60069e-05	0.000214526	637.743	-0.950093	8.26122e-12	1.79904e-10
ENSG00000105771:SMG9	377.183	-0.720622	1.62363e-05	0.000217162	479.887	-0.165896	0.271742	0.488
ENSG00000257093:KIAA1147	817.826	-0.553071	1.64203e-05	0.00021918	950.231	-0.308713	0.00822249	0.0313004
ENSG00000120071:KANSL1	1448.75	-0.445601	1.64558e-05	0.000219506	1440.42	-0.750883	3.1242e-13	8.11105e-12
ENSG00000186185:KIF18B	755.856	-0.643483	1.64836e-05	0.00021973	833.69	-0.572075	0.00010844	0.000709177
ENSG00000165280:VCP	11200.4	0.318769	1.65202e-05	0.000219922	10836.7	0.0150233	0.836768	0.924465
ENSG00000141503:MINK1	1072.94	-0.55673	1.65091e-05	0.000219922	1330.43	-0.111217	0.393194	0.619534
ENSG00000265072:MIR3652	2173.5	0.452569	1.65682e-05	0.000220414	1991.43	0.00917594	0.934052	0.972098
ENSG00000005810:MYCBP2	1908.11	-0.418197	1.65833e-05	0.000220467	2563.63	0.228862	0.0107035	0.0390681
ENSG00000165912:PACSIN3	1139.16	0.499779	1.67349e-05	0.000222333	1012.01	-0.0245928	0.838838	0.925026
ENSG00000263424:CTD-2541J13.2	1018.32	-0.515948	1.69529e-05	0.00022508	1711.24	0.715819	1.0206e-12	2.48582e-11
ENSG00000176225:RTTN	1478.4	0.462245	1.71224e-05	0.000227177	1285.31	-0.133896	0.22686	0.432678
ENSG00000121964:GTDC1	703.628	-0.584789	1.72678e-05	0.000228954	793.229	-0.438414	0.000886102	0.00457036
ENSG00000197479:PCDHB11	163.77	1.04207	1.73377e-05	0.000229728	119.47	0.0874971	0.751457	0.881861
ENSG00000118939:UCHL3	519.169	-0.651003	1.73816e-05	0.000230156	674.204	-0.0493803	0.72359	0.865083
ENSG00000259024:TVP23C-CDRT4	1032	-0.497621	1.78444e-05	0.000236126	1227.65	-0.185182	0.0969622	0.234164
ENSG00000269926:RP11-442H21.2	488.628	0.692976	1.7858e-05	0.000236149	443.307	0.256217	0.125554	0.284566
ENSG00000166165:CKB	1944.13	0.554921	1.79622e-05	0.000237368	2601.86	1.03996	2.65594e-18	1.17549e-16
ENSG00000167747:C19orf48	3436.81	-0.371206	1.82713e-05	0.000241133	3748.44	-0.343058	4.80455e-05	0.000339533
ENSG00000242028:HYPK	218.746	-0.948398	1.83009e-05	0.000241363	266.063	-0.501421	0.011778	0.0423252
ENSG00000130177:CDC16	456.798	-0.664778	1.83722e-05	0.000242142	626.48	0.0934758	0.505851	0.71815
ENSG00000198833:UBE2J1	1298.75	-0.460631	1.84891e-05	0.00024336	1845.61	0.343697	0.000370014	0.00212288
ENSG00000177570:SAMD12	315.47	-0.77142	1.8479e-05	0.00024336	564.536	0.700278	7.38721e-07	7.41465e-06
ENSG00000215492:HNRNPA1P7	504.132	-0.734548	1.85184e-05	0.000243585	630.709	-0.227642	0.0976939	0.23543
ENSG00000130856:ZNF236	573.968	0.602577	1.87026e-05	0.000245845	500.897	0.0456195	0.756988	0.885238
ENSG00000267127:RP11-795F19.5	414.424	0.696553	1.91249e-05	0.000251229	322.313	-0.17608	0.328604	0.553173
ENSG00000187955:COL14A1	6533.58	-0.352668	1.91582e-05	0.0002515	6964.69	-0.400654	4.25904e-07	4.47999e-06
ENSG00000175782:SLC35E3	662.257	0.604098	1.9201e-05	0.000251896	735.18	0.665131	3.36105e-07	3.58574e-06
ENSG00000130772:MED18	715.093	0.569431	1.92398e-05	0.000252156	667.083	0.19144	0.148271	0.321456
ENSG00000214357:NEURL1B	196.638	0.95251	1.92462e-05	0.000252156	338.642	1.87727	3.4193e-24	2.49062e-22
ENSG00000140859:KIFC3	1572.05	-0.445492	1.94174e-05	0.000254064	2071.86	0.155085	0.109279	0.256097
ENSG00000185222:WBP5	3248.25	0.408806	1.94473e-05	0.000254258	2868.36	-0.150618	0.104856	0.247933
ENSG00000101084:C20orf24	2979.14	0.409299	1.94947e-05	0.000254572	3131.76	0.336764	0.000464167	0.00261021
ENSG00000104852:SNRNP70	5305.91	-0.356938	1.9686e-05	0.000256564	6453.95	0.0045438	0.953188	0.979521
ENSG00000150995:ITPR1	2882.24	0.374625	1.97618e-05	0.000257045	2739.7	0.026461	0.762385	0.88747
ENSG00000122873:CISD1	829.233	0.527069	1.97403e-05	0.000257045	901.761	0.540967	6.90631e-06	5.79332e-05
ENSG00000196497:IPO4	2676.23	-0.437081	1.97523e-05	0.000257045	2885.11	-0.447804	1.04918e-05	8.49727e-05
ENSG00000171310:CHST11	299.65	0.786724	1.98049e-05	0.000257438	267.993	0.323055	0.0960356	0.232374
ENSG00000151208:DLG5	1223.63	0.564712	1.99066e-05	0.00025859	1214.24	0.350953	0.00471257	0.0194611
ENSG00000146122:DAAM2	1571.68	-0.506588	2.00556e-05	0.000260186	2654.39	0.733141	5.62199e-14	1.62478e-12
ENSG00000092841:MYL6	14836.7	0.33294	2.00425e-05	0.000260186	16389.3	0.387259	2.80175e-07	3.04e-06
ENSG00000154553:PDLIM3	3420.68	0.383943	2.00785e-05	0.000260313	4139.5	0.659272	7.36615e-13	1.82473e-11
ENSG00000166479:TMX3	3464.6	0.423051	2.00922e-05	0.000260321	3470.02	0.223582	0.0226623	0.072964
ENSG00000164294:GPX8	1909.01	0.420822	2.03122e-05	0.000262999	1846.11	0.126225	0.204873	0.40411
ENSG00000145703:IQGAP2	175.054	0.997271	2.05062e-05	0.000264993	105.338	-0.580151	0.049092	0.137733
ENSG00000140043:PTGR2	523.525	0.622367	2.04931e-05	0.000264993	449.658	0.0228245	0.882509	0.94887
ENSG00000069667:RORA	621.69	-0.603896	2.06206e-05	0.000266125	1294.21	1.13186	1.22398e-23	8.64451e-22
ENSG00000011295:TTC19	2053.66	-0.406973	2.07486e-05	0.000267603	2505.11	-0.0311099	0.731015	0.869738
ENSG00000162734:PEA15	1848.47	-0.507682	2.09379e-05	0.000269539	2385.78	0.0476613	0.657151	0.825204
ENSG00000141140:MYO19	2985.77	-0.377692	2.09253e-05	0.000269539	2611.18	-1.21422	4.2178e-41	8.75043e-39
ENSG00000128000:ZNF780B	709.714	-0.561988	2.09394e-05	0.000269539	952.932	0.112789	0.35572	0.581818
ENSG00000119705:SLIRP	1885.84	0.409528	2.11658e-05	0.000272276	1587.62	-0.299847	0.00266819	0.0119236
ENSG00000249158:PCDHA11	715.625	0.550963	2.12551e-05	0.000273071	727.412	0.396803	0.0021931	0.0100869
ENSG00000125755:SYMPK	1097.47	-0.533928	2.12502e-05	0.000273071	1356.45	-0.101729	0.398246	0.624951
ENSG00000066084:DIP2B	2262.5	0.406421	2.13065e-05	0.000273378	2174.35	0.0934609	0.314447	0.537559
ENSG00000054793:ATP9A	1460.31	0.447346	2.13611e-05	0.000273902	917.121	-1.42328	7.10712e-30	7.43879e-28
ENSG00000180543:TSPYL5	3612.46	0.358963	2.14448e-05	0.000274586	2511.88	-1.09599	4.49809e-33	5.68031e-31
ENSG00000078018:MAP2	3820.92	0.365638	2.15634e-05	0.000275784	3150.46	-0.424511	7.82242e-07	7.81771e-06
ENSG00000136051:KIAA1033	2854.63	0.417095	2.16577e-05	0.000276634	2935.07	0.287298	0.0032779	0.0142552
ENSG00000126464:PRR12	171.813	-1.01754	2.16443e-05	0.000276634	222.54	-0.345678	0.115999	0.2679
ENSG00000196693:ZNF33B	827.743	0.532023	2.17607e-05	0.00027777	789.499	0.209779	0.0907933	0.222916
ENSG00000188643:S100A16	1378.49	-0.45095	2.20012e-05	0.00028066	2230.01	0.669553	6.28892e-13	1.57637e-11
ENSG00000188186:LAMTOR4	1378.18	0.448286	2.20636e-05	0.000281276	1112.95	-0.385882	0.000519937	0.00288198
ENSG00000250264:TAP2	777.694	-0.553612	2.2536e-05	0.000286882	1056.46	0.152385	0.185862	0.377475
ENSG00000198824:CHAMP1	110.257	-1.31376	2.25467e-05	0.000286882	153.129	-0.320244	0.223433	0.42853
ENSG00000214548:MEG3	10496.3	0.351203	2.25914e-05	0.000287267	12865	0.658749	2.2465e-15	7.51074e-14
ENSG00000085365:SCAMP1	1667.61	0.532364	2.26294e-05	0.000287566	1820.82	0.55539	6.84074e-06	5.74246e-05
ENSG00000130702:LAMA5	1583.37	0.455925	2.2719e-05	0.000288519	1991.38	0.813346	2.29251e-14	6.99985e-13
ENSG00000255224:CTD-3065J16.9	650.593	0.598323	2.27701e-05	0.000288984	414.211	-1.05577	1.0329e-09	1.68307e-08
ENSG00000164080:RAD54L2	1831.37	-0.462941	2.3176e-05	0.000293696	2392.39	0.11699	0.25487	0.467822
ENSG00000271885:SRSF8	539.551	0.618137	2.31858e-05	0.000293696	505.845	0.258195	0.0815509	0.205233
ENSG00000117597:DIEXF	805.071	-0.52611	2.33147e-05	0.000295141	837.516	-0.666785	4.66809e-08	5.87583e-07
ENSG00000214517:PPME1	1658.41	-0.440868	2.33433e-05	0.000295315	2471.21	0.478546	3.75016e-06	3.31831e-05
ENSG00000244038:DDOST	8042.95	0.340617	2.33684e-05	0.000295445	7508.82	-0.064329	0.435375	0.658976
ENSG00000170037:CNTROB	1282.21	-0.472052	2.33902e-05	0.000295532	1522.62	-0.169365	0.10492	0.248034
ENSG00000132718:SYT11	1152.97	0.478615	2.34071e-05	0.000295558	1246.36	0.477443	1.52689e-05	0.000120185
ENSG00000128590:DNAJB9	860.848	0.515256	2.37919e-05	0.000300226	844.198	0.26718	0.0340222	0.101918
ENSG00000109062:SLC9A3R1	462.069	-0.710674	2.42022e-05	0.000305209	567.476	-0.268071	0.0746046	0.191295
ENSG00000054148:PHPT1	1235.01	0.455498	2.43981e-05	0.000307363	1192.52	0.160582	0.145133	0.316233
ENSG00000133265:HSPBP1	889.765	-0.524147	2.4404e-05	0.000307363	1064.34	-0.19181	0.0996405	0.23903
ENSG00000179262:RAD23A	685.801	-0.575041	2.45273e-05	0.00030872	850.898	-0.124079	0.321218	0.545123
ENSG00000034063:UHRF1	9414.03	-0.38623	2.45529e-05	0.000308848	10219.7	-0.373335	1.19291e-05	9.5647e-05
ENSG00000111271:ACAD10	664.346	0.562204	2.45938e-05	0.000309166	558.338	-0.112907	0.424826	0.650152
ENSG00000240184:PCDHGC3	2476.83	0.451186	2.47703e-05	0.000310795	3243.63	0.90022	1.04359e-17	4.35349e-16
ENSG00000010295:IFFO1	1292.08	0.459612	2.47577e-05	0.000310795	2013.25	1.2759	7.89827e-40	1.49207e-37
ENSG00000150054:MPP7	531.269	0.611888	2.47901e-05	0.000310847	520.599	0.369659	0.0116451	0.0418929
ENSG00000164463:CREBRF	362.007	0.764598	2.48151e-05	0.000310963	277.483	-0.129599	0.554097	0.754378
ENSG00000167900:TK1	2474.11	-0.40991	2.49514e-05	0.000312474	2605.88	-0.499346	1.06621e-07	1.24934e-06
ENSG00000112118:MCM3	6497.15	-0.327491	2.4996e-05	0.000312836	7189.76	-0.253751	0.000834051	0.00434043
ENSG00000123131:PRDX4	2332.52	0.405493	2.50291e-05	0.000313052	2150.92	-0.0266709	0.774725	0.894307
ENSG00000198925:ATG9A	2510.75	0.41243	2.51652e-05	0.000314557	2310.29	-0.0252155	0.782991	0.898892
ENSG00000258466:RP11-1012A1.4	869.127	0.584311	2.519e-05	0.000314669	807.307	0.196064	0.142675	0.312225
ENSG00000105486:LIG1	1684.64	-0.427827	2.55457e-05	0.000318912	2050.52	-0.0552951	0.559687	0.758692
ENSG00000250588:IQCJ-SCHIP1	1199.45	0.45837	2.56123e-05	0.000319341	1176.46	0.205502	0.0586065	0.158439
ENSG00000166295:ANAPC16	954.656	0.500557	2.55989e-05	0.000319341	895.506	0.131041	0.277489	0.495097
ENSG00000060718:COL11A1	4411.47	0.362593	2.5864e-05	0.000322278	8911.78	1.70902	2.95146e-105	6.23455e-102
ENSG00000106400:ZNHIT1	1704.67	0.43474	2.60817e-05	0.000324787	1460.4	-0.212677	0.0478365	0.135048
ENSG00000145050:MANF	3977.06	0.372109	2.61072e-05	0.000324901	3484.59	-0.219984	0.0130186	0.0459307
ENSG00000089220:PEBP1	7137.96	0.344202	2.64059e-05	0.000328412	6840.98	0.0158999	0.843377	0.927339
ENSG00000185722:ANKFY1	1547.02	-0.572016	2.65836e-05	0.000330002	1864.5	-0.209873	0.0909464	0.223182
ENSG00000105443:CYTH2	1321.27	-0.508679	2.65764e-05	0.000330002	1944.55	0.397882	0.000544264	0.00300535
ENSG00000125967:NECAB3	1070.65	0.474629	2.65808e-05	0.000330002	1191.94	0.545435	5.0053e-07	5.18055e-06
ENSG00000172586:CHCHD1	850.831	0.518271	2.67021e-05	0.00033106	743.557	-0.0516811	0.689724	0.844734
ENSG00000063180:CA11	196.876	0.928351	2.6701e-05	0.00033106	205.607	0.850196	8.45016e-05	0.000567316
ENSG00000111481:COPZ1	2145.99	0.39588	2.67607e-05	0.000331578	2043.53	0.0558214	0.558499	0.757753
ENSG00000197496:SLC2A10	419.68	0.697567	2.69692e-05	0.000333954	367.312	0.164954	0.340978	0.566008
ENSG00000243710:WDR65	933.244	-0.525948	2.70969e-05	0.000335326	1036.91	-0.432163	0.00029265	0.00172781
ENSG00000105281:SLC1A5	2760.17	-0.383584	2.73791e-05	0.000338608	3369.75	-0.00801828	0.92853	0.970026
ENSG00000197119:SLC25A29	885.906	0.504692	2.74719e-05	0.000339332	927.948	0.425446	0.000293913	0.00173378
ENSG00000168487:BMP1	928.842	0.498904	2.78469e-05	0.000343324	845.415	0.0454946	0.714172	0.859
ENSG00000115232:ITGA4	3323.67	-0.401781	2.81085e-05	0.000346335	3325.69	-0.677346	1.91506e-13	5.13246e-12
ENSG00000105663:KMT2B	323.387	-0.830954	2.813e-05	0.000346385	441.012	-0.0447429	0.809605	0.911724
ENSG00000185664:PMEL	526.532	0.622015	2.8279e-05	0.000348003	599.923	0.744053	1.94542e-07	2.17222e-06
ENSG00000133226:SRRM1	1343.99	-0.483542	2.83487e-05	0.000348646	1333.79	-0.800275	8.8958e-13	2.18502e-11
ENSG00000173193:PARP14	765.917	0.55818	2.86046e-05	0.000351574	888.117	0.724128	1.00495e-08	1.405e-07
ENSG00000084774:CAD	1754.43	-0.477216	2.86616e-05	0.000352057	1741.99	-0.792293	6.87342e-11	1.3254e-09
ENSG00000079950:STX7	449.664	-0.664259	2.87414e-05	0.000352819	653.522	0.255457	0.0754999	0.193064
ENSG00000166347:CYB5A	656.711	0.570623	2.8945e-05	0.000355099	474.777	-0.596876	9.8883e-05	0.000652555
ENSG00000256663:RP11-424C20.2	1199.77	-0.496067	2.92034e-05	0.000358048	1352.14	-0.357147	0.00181607	0.00855428
ENSG00000014919:COX15	1483.69	0.450723	2.92296e-05	0.000358149	1352.73	-0.00606712	0.956145	0.980407
ENSG00000100568:VTI1B	1747.71	0.416814	2.93572e-05	0.00035949	1687.59	0.117134	0.235971	0.444437
ENSG00000233954:RP11-169K16.7	1252.92	0.45988	2.9637e-05	0.000362469	1231.35	0.211913	0.0492239	0.138053
ENSG00000114686:MRPL3	4046.55	-0.359582	2.97023e-05	0.000363044	4047.12	-0.631524	1.14364e-13	3.16729e-12
ENSG00000081307:UBA5	1278.68	-0.447312	2.98945e-05	0.000365169	1540.24	-0.103457	0.305109	0.527024
ENSG00000135486:HNRNPA1	18959.2	-0.445244	3.03152e-05	0.000369853	21858.5	-0.235799	0.00331176	0.0143836
ENSG00000108262:GIT1	569.563	-0.624537	3.05019e-05	0.000371903	629.056	-0.548965	0.000148322	0.000938309
ENSG00000151388:ADAMTS12	1405.82	0.437833	3.12356e-05	0.000380381	2150.3	1.2205	1.98321e-37	3.15629e-35
ENSG00000175482:POLD4	170.697	0.985066	3.12902e-05	0.000380812	254.627	1.63654	7.75765e-16	2.7188e-14
ENSG00000230989:HSBP1	6247.56	0.361593	3.13973e-05	0.000381882	6044.31	0.0623428	0.481967	0.698985
ENSG00000111058:ACSS3	491.314	0.645105	3.1446e-05	0.00038224	464.407	0.313051	0.0401572	0.116768
ENSG00000198920:KIAA0753	691.872	-0.558219	3.1582e-05	0.000383659	843.908	-0.160527	0.186005	0.377732
ENSG00000135316:SYNCRIP	10272.5	-0.314837	3.16459e-05	0.0003842	11594.3	-0.179955	0.0131352	0.046265
ENSG00000111639:MRPL51	2132.63	0.393802	3.22669e-05	0.000391261	2261.29	0.343091	0.000201273	0.00123235
ENSG00000174738:NR1D2	685.44	-0.559726	3.22935e-05	0.000391344	909.337	0.084189	0.485	0.70123
ENSG00000155254:MARVELD1	763.58	0.589621	3.26596e-05	0.000395539	685.137	0.10969	0.431201	0.655652
ENSG00000182378:PLCXD1	558.87	0.59428	3.27386e-05	0.000396255	514.534	0.185001	0.205827	0.405477
ENSG00000103160:HSDL1	1586.5	0.428536	3.36238e-05	0.000406474	1567.17	0.192197	0.0606464	0.162629
ENSG00000198842:DUSP27	977.962	0.497974	3.36725e-05	0.000406815	1257.63	0.901838	5.18163e-16	1.84947e-14
ENSG00000028310:BRD9	2730.87	-0.413947	3.37701e-05	0.000407548	2834.6	-0.555896	1.49852e-08	2.05062e-07
ENSG00000135473:PAN2	890.606	0.508536	3.37742e-05	0.000407548	795.57	-0.00101061	0.993674	0.997236
ENSG00000107890:ANKRD26	925.538	0.50912	3.39665e-05	0.000409619	880.629	0.177787	0.142344	0.312026
ENSG00000004660:CAMKK1	266.29	-0.825621	3.40748e-05	0.000410426	382.043	0.107198	0.519478	0.727861
ENSG00000137168:PPIL1	1657.93	-0.43372	3.44405e-05	0.000414581	1853.91	-0.322794	0.00134047	0.00656144
ENSG00000271933:RP11-338I21.1	741.021	0.550141	3.51186e-05	0.000421975	742.512	0.360882	0.00782272	0.0300394
ENSG00000165810:BTNL9	459.641	0.634507	3.54383e-05	0.000425308	213.313	-3.37484	6.41744e-38	1.04277e-35
ENSG00000258653:RP5-1021I20.4	1766.4	0.428249	3.54387e-05	0.000425308	1636.15	0.0126817	0.903227	0.957868
ENSG00000167635:ZNF146	3348.23	-0.396251	3.54877e-05	0.000425639	3866.35	-0.186028	0.0461423	0.131023
ENSG00000256646:PSMA2	6837.6	0.333485	3.5828e-05	0.00042946	6319.14	-0.102843	0.193778	0.388828
ENSG00000259522:RP11-468E2.2	2803.74	-0.405311	3.6079e-05	0.000432209	3054.47	-0.380757	7.52066e-05	0.000510965
ENSG00000138756:BMP2K	913.249	-0.514361	3.62361e-05	0.000433829	986.535	-0.517508	1.13139e-05	9.09969e-05
ENSG00000006695:COX10	568.615	-0.59057	3.64456e-05	0.000436074	702.797	-0.14889	0.255632	0.468492
ENSG00000196591:HDAC2	6441.86	-0.389505	3.66262e-05	0.000437971	7943.93	0.0157525	0.855613	0.934691
ENSG00000092931:MFSD11	4852.49	-0.337918	3.68543e-05	0.000440434	4911.48	-0.564179	2.9554e-12	6.77905e-11
ENSG00000243232:PCDHAC2	742.383	0.525545	3.68869e-05	0.000440558	753.711	0.367436	0.00354672	0.0152322
ENSG00000100034:PPM1F	3278.53	-0.363074	3.70314e-05	0.000442018	3847.49	-0.105875	0.203311	0.401985
ENSG00000121741:ZMYM2	3247.46	0.368249	3.7127e-05	0.000442892	3001.34	-0.0626404	0.480804	0.698121
ENSG00000156482:RPL30	16203.5	0.315164	3.74072e-05	0.000445964	11618	-1.03559	4.01734e-41	8.40963e-39
ENSG00000214176:PLEKHM1P	345.205	-0.766804	3.82317e-05	0.000455251	432.453	-0.250804	0.127292	0.287579
ENSG00000087470:DNM1L	2613.83	0.370513	3.84257e-05	0.000457287	2507.65	0.0487485	0.589002	0.779964
ENSG00000124575:HIST1H1D	7905.64	0.338108	3.85963e-05	0.000459041	7303.45	-0.0988094	0.254218	0.466957
ENSG00000265649:MIR4709	117.149	1.17396	3.87952e-05	0.000461078	114.478	0.957994	0.000939797	0.00481737
ENSG00000029725:RABEP1	3961.84	-0.363159	3.8814e-05	0.000461078	4990.91	0.098009	0.241386	0.451416
ENSG00000262477:AC021224.1	446.358	-0.719532	3.90047e-05	0.00046279	551.024	-0.25643	0.0720268	0.186081
ENSG00000120805:ARL1	2146.2	0.403438	3.90309e-05	0.000462825	2276.73	0.354752	0.000255923	0.00153145
ENSG00000167842:MIS12	2357.74	-0.418077	3.91317e-05	0.000463743	2513.14	-0.467218	2.94674e-06	2.65904e-05
ENSG00000130706:ADRM1	3603.16	0.347831	3.97252e-05	0.000470496	3494.66	0.054182	0.527598	0.734308
ENSG00000102393:GLA	788.395	0.559001	3.98765e-05	0.000471867	764.742	0.284031	0.0333498	0.100274
ENSG00000269292:CTB-12A17.3	662.028	-0.556481	3.98884e-05	0.000471867	841.277	-0.0365928	0.765599	0.889724
ENSG00000139131:YARS2	1097.34	0.474446	3.99156e-05	0.000471907	876.493	-0.386307	0.00271158	0.0120864
ENSG00000164932:CTHRC1	6062.99	0.406544	4.00688e-05	0.000473437	4219.81	-1.01022	1.45663e-24	1.0989e-22
ENSG00000087502:ERGIC2	2145.73	0.468633	4.01975e-05	0.000474393	2027.35	0.113826	0.292604	0.512702
ENSG00000150967:ABCB9	2125.7	0.388381	4.01762e-05	0.000474393	2014.8	0.0336878	0.722977	0.864757
ENSG00000269604:AC005523.2	1570.11	-0.422857	4.02808e-05	0.000475093	1904.01	-0.0620825	0.527295	0.734076
ENSG00000164405:UQCRQ	2254.21	0.39759	4.03682e-05	0.000475842	2135.15	0.0430139	0.678679	0.838587
ENSG00000063177:RPL18	9496.37	-0.330283	4.0961e-05	0.00048211	11355.9	-0.0216555	0.779594	0.897298
ENSG00000037474:NSUN2	3455.38	-0.35157	4.12151e-05	0.000484673	3509.37	-0.566509	3.22408e-11	6.50865e-10
ENSG00000112592:TBP	486.155	-0.623693	4.1265e-05	0.000484974	602.876	-0.168006	0.236976	0.445739
ENSG00000115318:LOXL3	6357.86	0.320358	4.15023e-05	0.000487474	7294.41	0.470405	5.98894e-10	1.00913e-08
ENSG00000141505:ASGR1	147.511	-1.06435	4.17167e-05	0.000489703	177.241	-0.632553	0.00642035	0.0254059
ENSG00000119408:NEK6	1163.75	-0.492904	4.21585e-05	0.000494596	1273.22	-0.451201	0.000104989	0.000688741
ENSG00000107263:RAPGEF1	715.291	-0.602692	4.22618e-05	0.000494856	1065.84	0.363313	0.00325642	0.014175
ENSG00000085415:SEH1L	2185.67	-0.39851	4.22381e-05	0.000494856	2515.02	-0.198506	0.0294014	0.0904024
ENSG00000062822:POLD1	2595.26	-0.373444	4.22578e-05	0.000494856	2952.08	-0.210889	0.0144778	0.0501874
ENSG00000136021:SCYL2	1560.47	0.420955	4.2381e-05	0.000495743	1769.13	0.537975	4.75823e-08	5.96928e-07
ENSG00000105552:BCAT2	386.461	-0.676616	4.2503e-05	0.000496877	457.374	-0.363247	0.0213421	0.0694642
ENSG00000196950:SLC39A10	4079.71	0.36653	4.26735e-05	0.000498308	3036.09	-0.797338	2.45819e-17	9.93365e-16
ENSG00000254656:RTL1	1340.86	0.477169	4.26756e-05	0.000498308	1341.82	0.277648	0.00980696	0.0363147
ENSG00000172465:TCEAL1	334.301	0.733432	4.29264e-05	0.000500943	378.782	0.839058	7.71574e-07	7.71773e-06
ENSG00000108984:MAP2K6	329.105	0.728882	4.30462e-05	0.000502046	137.759	-5.11646	2.3575e-30	2.54785e-28
ENSG00000183722:LHFP	1320.51	0.447064	4.3098e-05	0.000502355	1260.66	0.119704	0.275013	0.492349
ENSG00000177156:TALDO1	3575.68	0.349549	4.3298e-05	0.000504115	3429.38	0.024092	0.779788	0.897432
ENSG00000256028:RP11-197N18.2	4240.73	0.342926	4.32998e-05	0.000504115	4125.21	0.0567982	0.486294	0.702401
ENSG00000008294:SPAG9	3469.93	-0.356604	4.35298e-05	0.000506496	3734.96	-0.37205	1.43922e-05	0.000113747
ENSG00000171302:CANT1	1101.2	-0.470228	4.37113e-05	0.000508311	1362.67	-0.0437703	0.682377	0.840617
ENSG00000123146:CD97	401.157	-0.712104	4.37515e-05	0.00050848	472.36	-0.409231	0.0132456	0.0465903
ENSG00000177409:SAMD9L	179.56	0.957397	4.39987e-05	0.000510804	204.274	1.07077	6.61241e-06	5.57092e-05
ENSG00000100749:VRK1	1745.9	0.439553	4.40029e-05	0.000510804	1588.05	-0.0274322	0.80056	0.907318
ENSG00000242125:SNHG3	15407.6	0.311814	4.40986e-05	0.000511616	14247.6	-0.126238	0.0872916	0.216284
ENSG00000165886:UBTD1	415.288	0.658921	4.42874e-05	0.000513507	467.556	0.754025	7.13599e-07	7.18734e-06
ENSG00000148450:MSRB2	130.308	1.09936	4.47567e-05	0.000518645	103.086	0.373517	0.2079	0.408176
ENSG00000175662:TOM1L2	202.503	-0.897773	4.49288e-05	0.000520335	561.466	1.55732	9.31082e-26	7.46021e-24
ENSG00000127863:TNFRSF19	3726.8	0.347755	4.57815e-05	0.000529594	3573.19	0.021098	0.803838	0.90882
ENSG00000198420:FAM115A	4346.94	0.341024	4.59616e-05	0.000530965	3916.48	-0.170908	0.0425588	0.122464
ENSG00000100139:MICALL1	768.282	-0.640781	4.59802e-05	0.000530965	1118.34	0.275084	0.0487818	0.137055
ENSG00000071539:TRIP13	3053.19	-0.361993	4.63168e-05	0.000534541	3023.64	-0.669859	2.12763e-13	5.67595e-12
ENSG00000006327:TNFRSF12A	1261.17	-0.443476	4.7759e-05	0.000550226	1922.45	0.532173	1.1644e-07	1.35415e-06
ENSG00000105429:MEGF8	1929.43	-0.501585	4.77451e-05	0.000550226	3218.49	0.706809	8.196e-10	1.35643e-08
ENSG00000170275:CRTAP	3949.93	0.33718	4.82407e-05	0.000555453	4118.46	0.241509	0.00347462	0.0149761
ENSG00000135446:CDK4	5322.51	0.323088	4.84781e-05	0.000557863	4562.45	-0.350734	1.20724e-05	9.66621e-05
ENSG00000123395:C12orf44	1578.94	0.418047	4.85201e-05	0.000558023	1497.73	0.0691116	0.509727	0.721228
ENSG00000128607:KLHDC10	2117.01	0.390495	4.87061e-05	0.000559514	2151.63	0.228415	0.0159267	0.0544305
ENSG00000111860:CEP85L	1672.04	0.449372	4.88156e-05	0.000560448	2232.73	0.941772	5.2898e-19	2.5239e-17
ENSG00000171848:RRM2	2431.66	-0.491851	4.89511e-05	0.000561679	2994.94	-0.0747347	0.448155	0.671135
ENSG00000145860:RNF145	5206.96	0.324628	4.90975e-05	0.000563034	5528.47	0.276663	0.000404828	0.00230328
ENSG00000181915:ADO	988.716	0.497364	4.91833e-05	0.000563692	935.827	0.151365	0.223746	0.428921
ENSG00000213614:HEXA	2024.08	0.411224	4.9417e-05	0.000566044	2355.06	0.590511	8.79911e-11	1.67587e-09
ENSG00000188559:RALGAPA2	589.016	-0.570309	5.00398e-05	0.000572847	694.987	-0.275363	0.0350169	0.104248
ENSG00000267257:RP11-1151B14.4	544.206	0.586437	5.02302e-05	0.000574696	524.123	0.296706	0.0426657	0.122741
ENSG00000260442:RP11-22P6.3	108.23	-1.20744	5.03624e-05	0.000575877	111.647	-1.44293	1.32561e-06	1.27228e-05
ENSG00000117114:LPHN2	9414.29	0.319489	5.07581e-05	0.000579734	9073.89	0.00477044	0.951014	0.978653
ENSG00000100804:PSMB5	4553.65	0.340191	5.10627e-05	0.000582877	4462.06	0.0744642	0.365565	0.591729
ENSG00000147027:TMEM47	782.745	0.546879	5.11434e-05	0.000583464	1880.91	2.15897	4.4339e-91	5.42242e-88
ENSG00000125686:MED1	1844.04	-0.416207	5.14515e-05	0.000586641	1820.35	-0.745739	8.22894e-13	2.02981e-11
ENSG00000113441:LNPEP	1698.42	0.416985	5.16811e-05	0.000588921	2352.84	0.99346	2.16082e-25	1.702e-23
ENSG00000111640:GAPDH	48140.6	0.283634	5.27461e-05	0.000600025	55546.4	0.449571	6.5985e-10	1.10383e-08
ENSG00000146414:SHPRH	1657.82	-0.416333	5.28851e-05	0.000601262	1869.19	-0.2805	0.00450956	0.0187248
ENSG00000214982:PARGP1	518.557	0.598285	5.31577e-05	0.000604016	462.135	0.100847	0.510041	0.721365
ENSG00000133026:MYH10	8632.08	-0.405956	5.31959e-05	0.000604104	10190.1	-0.127184	0.173109	0.359846
ENSG00000176623:RMDN1	1454.55	0.435804	5.32367e-05	0.000604121	1201.21	-0.327518	0.00438687	0.0182807
ENSG00000174718:KIAA1551	820.232	0.50457	5.32583e-05	0.000604121	649.929	-0.372549	0.00561867	0.0226462
ENSG00000141756:FKBP10	6483.97	0.324611	5.33073e-05	0.000604332	6523.38	0.13113	0.0917476	0.22476
ENSG00000115461:IGFBP5	1565.5	0.425557	5.37585e-05	0.0006091	1448.55	0.00797217	0.939755	0.974325
ENSG00000126457:PRMT1	5538.91	-0.344781	5.38672e-05	0.000609983	6422.05	-0.126336	0.124783	0.283151
ENSG00000163635:ATXN7	367.104	-0.681986	5.42364e-05	0.000613814	482.482	-0.0394111	0.79171	0.902862
ENSG00000132825:PPP1R3D	572.766	0.580163	5.45703e-05	0.000617241	561.351	0.336816	0.0171743	0.0580621
ENSG00000213995:CARKD	620.47	-0.562579	5.47245e-05	0.000618296	819.567	0.0667912	0.587919	0.779008
ENSG00000124104:SNX21	638.553	0.547847	5.47259e-05	0.000618296	663.621	0.450785	0.000649672	0.00349278
ENSG00000171307:ZDHHC16	778.631	0.505019	5.58839e-05	0.000630662	744.191	0.187022	0.141528	0.31065
ENSG00000128524:ATP6V1F	1158.47	0.470357	5.59696e-05	0.000631058	1108.6	0.151046	0.191597	0.385986
ENSG00000183576:SETD3	2506.06	0.389278	5.59825e-05	0.000631058	2690.75	0.371074	0.000104088	0.000683604
ENSG00000115657:ABCB6	2265.22	0.405018	5.61745e-05	0.000632863	1940.96	-0.250087	0.00843264	0.0319278
ENSG00000028203:VEZT	1651.31	0.436557	5.68353e-05	0.000639583	1704.47	0.316909	0.0022167	0.0101692
ENSG00000109323:MANBA	461.517	0.648169	5.70692e-05	0.000641851	1096.8	2.21388	1.47387e-71	1.00726e-68
ENSG00000006282:SPATA20	1050.79	0.467716	5.71461e-05	0.000642352	902.137	-0.165046	0.174016	0.361119
ENSG00000110871:COQ5	985.686	0.466611	5.7761e-05	0.000648897	952.056	0.173675	0.152085	0.32777
ENSG00000141026:MED9	414.909	-0.676001	5.791e-05	0.000650202	550.029	-0.007758	0.9569	0.980988
ENSG00000174749:C4orf32	486.481	-0.604801	5.81166e-05	0.000652154	788.563	0.570289	6.07782e-06	5.17116e-05
ENSG00000245970:KB-1208A12.3	5840.52	0.321323	5.81726e-05	0.000652299	4181.63	-1.03157	9.09778e-36	1.33795e-33
ENSG00000256514:AP003419.11	117.92	1.13667	5.81952e-05	0.000652299	180.785	1.82137	3.30119e-14	9.88485e-13
ENSG00000154545:MAGED4	2043.36	0.402808	5.84393e-05	0.000654296	1980.2	0.111882	0.267351	0.483249
ENSG00000148248:SURF4	5757.29	0.321354	5.84822e-05	0.000654408	6458.38	0.415229	1.35982e-07	1.56034e-06
ENSG00000272333:KMT2B	306.453	-0.824066	5.88961e-05	0.000658668	416.118	-0.051822	0.783093	0.898965
ENSG00000008018:PSMB1	4958.79	-0.338727	5.92221e-05	0.000661941	6276.03	0.131752	0.105835	0.249816
ENSG00000272256:RP11-489E7.4	962.01	0.515411	5.99113e-05	0.000668892	742.005	-0.445633	0.00160808	0.00767884
ENSG00000141698:NT5C3B	1482.22	-0.415152	5.98797e-05	0.000668892	1494.84	-0.661018	2.42321e-10	4.33455e-09
ENSG00000075336:TIMM21	1049.09	0.48692	6.00278e-05	0.00066944	945.13	-0.00102943	0.993193	0.996926
ENSG00000214655:ZSWIM8	933.481	0.509171	6.01391e-05	0.000670304	1135.96	0.78827	3.82295e-11	7.64458e-10
ENSG00000170903:MSANTD4	893.021	0.48717	6.04667e-05	0.000673578	1059.12	0.708157	7.26967e-10	1.21175e-08
ENSG00000198739:LRRTM3	531.812	0.599397	6.05066e-05	0.000673645	385.203	-0.548001	0.00157202	0.00753851
ENSG00000112855:HARS2	1566.57	0.405868	6.09153e-05	0.000677673	1375.28	-0.172798	0.0964978	0.233225
ENSG00000198015:MRPL42	1812.57	0.44138	6.09367e-05	0.000677673	1682.82	0.0343893	0.758109	0.885678
ENSG00000145861:C1QTNF2	202.029	0.872884	6.1453e-05	0.000683032	202.466	0.701296	0.00165287	0.0078664
ENSG00000104427:ZC2HC1A	976.951	0.473802	6.30319e-05	0.000699198	727.011	-0.63404	1.28263e-06	1.23408e-05
ENSG00000066468:FGFR2	249.994	0.79119	6.30482e-05	0.000699198	153.914	-0.853911	0.000626125	0.00338813
ENSG00000215252:GOLGA8B	2335.5	-0.381805	6.3128e-05	0.000699692	3184.5	0.296184	0.00203886	0.00947574
ENSG00000106588:PSMA2	7115.93	0.326877	6.34657e-05	0.000703043	6537.63	-0.128289	0.108439	0.254694
ENSG00000158246:FAM46B	408.761	0.675918	6.3742e-05	0.00070571	294.866	-0.452213	0.0159264	0.0544305
ENSG00000141965:FEM1A	1633.65	-0.408013	6.39665e-05	0.000707801	1972.91	-0.0612275	0.529625	0.735498
ENSG00000168071:CCDC88B	126.878	1.09697	6.43413e-05	0.000711552	106.027	0.510873	0.0864488	0.214562
ENSG00000163069:SGCB	756.054	0.516043	6.4579e-05	0.000713782	1053.63	1.09176	1.2312e-20	6.51665e-19
ENSG00000060982:BCAT1	18358.8	0.314447	6.47922e-05	0.000715741	16581.1	-0.194909	0.0130956	0.0461532
ENSG00000130810:PPAN	2096.01	-0.387135	6.53849e-05	0.000721887	2090.6	-0.671896	1.74829e-12	4.1368e-11
ENSG00000254693:RP11-58K22.5	127.126	1.15044	6.55036e-05	0.000722796	125.153	0.951079	0.00109864	0.00551599
ENSG00000131435:PDLIM4	476.984	0.604551	6.58565e-05	0.000725884	556.829	0.783106	4.07399e-08	5.19272e-07
ENSG00000089820:ARHGAP4	3008.36	0.357703	6.58443e-05	0.000725884	3165.03	0.286169	0.00110834	0.00555867
ENSG00000133805:AMPD3	178.104	0.925122	6.64092e-05	0.000731569	183.622	0.816695	0.00034745	0.0020063
ENSG00000147883:CDKN2B	269.584	0.764614	6.6616e-05	0.00073312	333.747	1.06181	3.60863e-09	5.43422e-08
ENSG00000172828:CES3	103.876	-1.21825	6.66237e-05	0.00073312	153.578	-0.0655159	0.795403	0.904383
ENSG00000217128:FNIP1	873.633	0.516314	6.74709e-05	0.00074203	870.821	0.311331	0.0139058	0.0485667
ENSG00000185070:FLRT2	3733.43	-0.350968	6.76106e-05	0.000743155	4148.4	-0.263106	0.00547771	0.0221522
ENSG00000124571:XPO5	3113.98	-0.351468	6.76501e-05	0.000743178	3539.89	-0.192327	0.0212539	0.0692257
ENSG00000182901:RGS7	438.985	-0.644954	6.76949e-05	0.00074326	439.737	-0.943046	3.56023e-09	5.36482e-08
ENSG00000151150:ANK3	511.146	0.60104	6.77395e-05	0.000743338	369.642	-0.550431	0.00136876	0.00667883
ENSG00000058272:PPP1R12A	2976.86	0.356465	6.89731e-05	0.000756039	3164.08	0.311715	0.00044216	0.00249733
ENSG00000011422:PLAUR	198.267	-0.917216	6.90883e-05	0.000756885	258.664	-0.240425	0.259058	0.472932
ENSG00000240445:FOXO3B	182.992	-0.920307	6.92328e-05	0.000758049	243.634	-0.181558	0.364305	0.590512
ENSG00000151092:NGLY1	912.757	-0.488786	6.93895e-05	0.000759347	1138.95	-0.0349469	0.759606	0.885966
ENSG00000221968:FADS3	656.389	-0.537217	6.96803e-05	0.000761913	1126.07	0.747875	2.75285e-11	5.60115e-10
ENSG00000142168:SOD1	5237.28	0.33886	6.97007e-05	0.000761913	4083.92	-0.659592	2.76226e-13	7.25241e-12
ENSG00000088298:EDEM2	630.074	0.565603	7.03363e-05	0.000768438	688.697	0.590635	1.21195e-05	9.6973e-05
ENSG00000152784:PRDM8	379.62	0.689611	7.05642e-05	0.000770504	198.414	-1.92271	1.29041e-15	4.4355e-14
ENSG00000159228:CBR1	415.101	0.647851	7.15237e-05	0.000780552	316.288	-0.30316	0.0981535	0.236146
ENSG00000121579:NAA50	7676.13	-0.336129	7.28541e-05	0.000794634	7893.24	-0.506273	6.76458e-10	1.12918e-08
ENSG00000059145:UNKL	1149.15	0.440426	7.29983e-05	0.000795445	920.36	-0.426095	0.000606442	0.00330007
ENSG00000184983:NDUFA6	1985.37	0.393379	7.30086e-05	0.000795445	2010.05	0.22118	0.0242635	0.0771359
ENSG00000204104:TRAF3IP1	1176.22	-0.454124	7.38536e-05	0.00080377	1216.3	-0.612326	8.84531e-08	1.04862e-06
ENSG00000124766:SOX4	2244.65	0.396065	7.3847e-05	0.00080377	1485.88	-1.26008	6.31676e-30	6.67164e-28
ENSG00000168653:NDUFS5	2714.55	0.354282	7.41536e-05	0.000806593	2621.92	0.0491329	0.582891	0.775662
ENSG00000111321:LTBR	922.926	0.491667	7.4312e-05	0.000807874	1008.09	0.516334	1.68627e-05	0.00013144
ENSG00000255639:RP11-234B24.6	1555.97	0.445428	7.45041e-05	0.000809519	1683.12	0.446082	4.62965e-05	0.000328596
ENSG00000256040:PAPPA-AS1	427.09	-0.644782	7.49123e-05	0.00081351	662.693	0.437656	0.00120379	0.00597168
ENSG00000154721:JAM2	126.547	1.1058	7.5165e-05	0.000815808	107.107	0.552119	0.0643411	0.170374
ENSG00000109180:OCIAD1	4213.11	0.350519	7.54842e-05	0.000818825	4800.18	0.482188	3.98987e-08	5.09948e-07
ENSG00000122026:RPL21	8210.83	0.320226	7.58666e-05	0.000822524	7714.62	-0.0688093	0.392835	0.619262
ENSG00000008988:RPS20	21556.8	0.311276	7.61165e-05	0.000824782	16503.1	-0.770464	1.85052e-20	9.70626e-19
ENSG00000145715:RASA1	1059.56	0.448157	7.62694e-05	0.000825988	1068.04	0.267319	0.0175882	0.0591861
ENSG00000169715:MT1E	638.502	0.569054	7.71061e-05	0.000834491	399.278	-1.19731	3.80087e-12	8.63315e-11
ENSG00000151657:KIN	526.229	0.59011	7.73942e-05	0.000836801	474.901	0.124394	0.414366	0.640642
ENSG00000138771:SHROOM3	2599.88	-0.360389	7.75693e-05	0.000838238	2976.67	-0.178276	0.0496908	0.139211
ENSG00000107819:SFXN3	528.315	0.573221	7.76566e-05	0.000838725	525.273	0.364151	0.0120155	0.043032
ENSG00000187672:ERC2	841.858	0.50385	7.78125e-05	0.000839952	1239.23	1.19575	8.44039e-26	6.78619e-24
ENSG00000150867:PIP4K2A	1290.4	0.438967	7.80814e-05	0.000842397	1231.31	0.110743	0.309497	0.532037
ENSG00000049246:PER3	132.177	-1.06104	7.85507e-05	0.000847	119.01	-2.10759	1.646e-12	3.91069e-11
ENSG00000112759:SLC29A1	1840.49	-0.415271	7.87381e-05	0.00084856	2982.59	0.697533	6.62516e-14	1.89118e-12
ENSG00000139641:ESYT1	3363.61	0.340021	7.89104e-05	0.000849558	3842.26	0.478256	6.85286e-09	9.89025e-08
ENSG00000184164:CRELD2	2121.29	0.371068	7.89162e-05	0.000849558	1663.94	-0.592124	2.53998e-09	3.90596e-08
ENSG00000269190:FBXO17	322.604	-0.717977	7.92763e-05	0.000852971	364.316	-0.555021	0.00101392	0.00514171
ENSG00000090539:CHRD	105.276	-1.19506	7.94012e-05	0.000853853	252.38	1.12292	1.28e-07	1.47824e-06
ENSG00000174243:DDX23	4441.44	0.331483	7.968e-05	0.000855924	4204.85	-0.0338213	0.683851	0.841273
ENSG00000130726:TRIM28	14551.7	-0.389221	7.96414e-05	0.000855924	16471.4	-0.241261	0.00841794	0.0318885
ENSG00000160325:CACFD1	530.315	0.569984	8.03515e-05	0.000862671	523.638	0.34512	0.0215009	0.0698942
ENSG00000179820:MYADM	309.955	-0.729232	8.05026e-05	0.000863827	439.306	0.139949	0.371317	0.597462
ENSG00000143466:IKBKE	635.074	0.55153	8.05805e-05	0.000864195	622.195	0.302977	0.0314442	0.0954956
ENSG00000223501:VPS52	1112.63	-0.454211	8.07164e-05	0.000865186	1467.3	0.151042	0.139612	0.307288
ENSG00000167702:KIFC2	867.691	0.510966	8.11747e-05	0.000869629	624.131	-0.706795	1.38529e-06	1.32463e-05
ENSG00000161970:RPL26	21889.5	-0.302744	8.12278e-05	0.000869729	23545.6	-0.320237	3.0828e-05	0.000227259
[truncated: 5,564 more rows]

## Sheet: Table S8
Table S8. SILAC analysis comparing the proteomes of POLR3A-M852V to MO3.13-WT and BC200-KO to MO3.13-WT. Proteins or protein groups were included if they displayed valid values in at least 4 out of 6 replicates for each condition.
[truncated: 345 more rows]

[truncated: 2 more sheets: Table S9, Table S10]
